# Supplementary material for: Mechanical Model of Geometric Cell and Topological Algorithm for Cell Dynamics from Single-Cell to Formation of Monolayered Tissues with Pattern
Source: PLoS One. 2015 May 14;10(5):e0126484. doi: 10.1371/journal.pone.0126484 (PMC4431879; doi:10.1371/journal.pone.0126484)
Supplement: S1 Appendix — (TEX) [file pone.0126484.s001.tex]

\documentclass[12pt,letterpaper]{article}
%     \textwidth 6.5in
%     \oddsidemargin -0.1cm
     %\topmargin 0.3cm
%     \topmargin 0.2cm
%     \evensidemargin 0.in
%     \textheight 8.7in

%\usepackage[top=1.0cm, bottom=1.5cm, left=1.5cm, right=1.5cm]{geometry}
\usepackage[top=2.5cm, bottom=2.5cm, left=2.5cm, right=2.5cm]{geometry}
%\usepackage[round]{natbib}
\usepackage{epsfig,amssymb,amsmath,supertabular,subfigure,floatflt}
\usepackage{setspace,algorithm,algorithmic}
\usepackage{listings}
\usepackage[usenames]{color}
\usepackage{array}


\definecolor{LightGray}{rgb}{0.9,0.9,0.9}


\newcommand{\utwi}[1]{\mbox{\boldmath $ #1$}}
%\newcommand{\bIc}{{\mathbb I}}
\newcommand{\ba}{{\utwi{a}}}
\newcommand{\bb}{{\utwi{b}}}
\newcommand{\bc}{{\utwi{c}}}
\newcommand{\bd}{{\utwi{d}}}
\newcommand{\bee}{{\utwi{e}}}
\newcommand{\bff}{{\utwi{f}}}
\newcommand{\bg}{{\utwi{g}}}
\newcommand{\bh}{{\utwi{h}}}
\newcommand{\bi}{{\utwi{i}}}
\newcommand{\bj}{{\utwi{j}}}
\newcommand{\bk}{{\utwi{k}}}
\newcommand{\bl}{{\utwi{l}}}
\newcommand{\bmm}{{\utwi{m}}}
\newcommand{\bn}{{\utwi{n}}}
\newcommand{\bo}{{\utwi{o}}}
\newcommand{\bp}{{\utwi{p}}}
\newcommand{\bq}{{\utwi{q}}}
\newcommand{\br}{{\utwi{r}}}
\newcommand{\bs}{{\utwi{s}}}
\newcommand{\bt}{{\utwi{t}}}
\newcommand{\bu}{{\utwi{u}}}
\newcommand{\bv}{{\utwi{v}}}
\newcommand{\bw}{{\utwi{w}}}
\newcommand{\bx}{{\utwi{x}}}
\newcommand{\by}{{\utwi{y}}}
\newcommand{\bz}{{\utwi{z}}}
\newcommand{\bA}{{\utwi{A}}}
\newcommand{\bB}{{\utwi{B}}}
\newcommand{\bC}{{\utwi{C}}}
\newcommand{\bD}{{\utwi{D}}}
\newcommand{\bE}{{\utwi{E}}}
\newcommand{\bF}{{\utwi{F}}}
\newcommand{\bG}{{\utwi{G}}}
\newcommand{\bH}{{\utwi{H}}}
\newcommand{\bI}{{\utwi{I}}}
\newcommand{\bJ}{{\utwi{J}}}
\newcommand{\bK}{{\utwi{K}}}
\newcommand{\bL}{{\utwi{L}}}
\newcommand{\bM}{{\utwi{M}}}
\newcommand{\bN}{{\utwi{N}}}
\newcommand{\bO}{{\utwi{O}}}
\newcommand{\bP}{{\utwi{P}}}
\newcommand{\bQ}{{\utwi{Q}}}
\newcommand{\bR}{{\utwi{R}}}
\newcommand{\bS}{{\utwi{S}}}
\newcommand{\bT}{{\utwi{T}}}
\newcommand{\bU}{{\utwi{U}}}
\newcommand{\bV}{{\utwi{V}}}
\newcommand{\bW}{{\utwi{W}}}
\newcommand{\bX}{{\utwi{X}}}
\newcommand{\bY}{{\utwi{Y}}}
\newcommand{\bZ}{{\utwi{Z}}}

\newcommand{\bpi}{{\utwi{\pi}}}

\renewcommand{\tablename}{Table S}
\renewcommand{\figurename}{Figure S}

\newcolumntype{L}[1]{>{\raggedright\let\newline\\\arraybackslash\hspace{0pt}}m{#1}}
\newcolumntype{C}[1]{>{\centering\let\newline\\\arraybackslash\hspace{0pt}}m{#1}}
\newcolumntype{R}[1]{>{\raggedleft\let\newline\\\arraybackslash\hspace{0pt}}m{#1}}


%\input{mydefs}
\begin{document}


\begin{center}
\section*{\large \bf Supplementary Information}
\end{center}

\medskip

\subsection*{Appendix A}
The volume change $\Delta V_i$ for cell $i$ can be written as:
$$
\Delta V_i \approx    \sum_\bee \Delta V_\bee,
$$ where $\Delta V_\bee$ is the volume change associated with edge
$\bee$, and the summation is over all edges of a cell.  The volume change
$\Delta V_\bee$ can be written as:
$$
\Delta V_\bee = |\Delta \bv(\bee) \times \bee |,
$$
where
$\Delta \bv(\bee)$ is the displacement vector of vertex $v(\bee)$ and ``$\times$'' represents vector cross product.
 We can distribute the volume change 
$\Delta V_\bee$ for edge
$\bee$ to its two end-vertices $\{v(\bee)\}$:
$$
\Delta V_\bee 
= \frac{1}{2} \sum_{v(\bee)} | \Delta \bv(\bee) \times \bee|.
$$
We have:
\begin{equation}\label{eqn:A}
\begin{split}
\Delta V_i &\approx \sum_\bee \sum_{v(\bee)} \frac{1}{2} |\Delta \bv(\bee) \times \bee| \\
           & = \sum_\bee \sum_{v(\bee)} \frac{1}{2} | [\frac{1}{2} \ba_{v(\bee)} (\Delta t)^2]    
\times \bee |,
\end{split}
\end{equation}
where 
$\ba_{v(\bee)}$ is the 
acceleration rate 
of vertex $v(\bee)$.
By Newton's law, the acceleration rate is: 
$
\ba_{v(\bee)}
 = \bF_{v(\bee)} /m.
$
We therefore have:
\begin{equation}\label{eqn:B}
\begin{split}
\Delta V_i &\approx 
                  \sum_\bee \sum_{v(\bee)} \frac{1}{2} \cdot \frac{1}{2} |  \frac{\bF_{v(\bee)}}{m} (\Delta{}t)^2 
                                                                       \times \bee |\\
        & =     \frac{(\Delta t)^2}{2m} \frac{1}{2} \sum_\bee \sum_{v(\bee)} 
|\bF_{v(\bee)}  \times \bee| \\
        & =     \frac{1}{2} \sigma \sum_\bee \sum_{v(\bee)} |\bF_{v(\bee)}  \times \bee|. 
\end{split}
\end{equation}
Here $\sigma = (\Delta t)^2/2m$ in the unit of $s^2/kg$ is the 
constant for time integration.

\newpage

\subsection*{Appendix B}
The position $\bv_i$ of vertex $i$ at time $t + 1$ is calculated as:
\begin{equation}\label{eqn:C}
\begin{split}
\bv_i(t+ 1) &= \bv_i(t) + \Delta  \bv_i \\
         &= \bv(t) + \frac{1}{2} \ba_i (\Delta t)^2\\
         &= \bv(t) + \frac{1}{2} \frac{\bF_{v_i}(t)}{m} (\Delta t)^2\\
         &= \bv(t) + \sigma \bF_{v_i}(t),
\\
\end{split}
\end{equation}
where 
 $\bF_{v_i}(t)$ is the net force at vertex $v_i$ at time $t$. We set $\Delta t
= 1$ for one time step.
$\sigma$ controls the
convergence rate of finding the stationary state.  

\newpage

\subsection*{Appendix C}
Summary of data structure used in our model.
\begin{lstlisting}[language=C,basicstyle=\footnotesize,backgroundcolor=\color{LightGray}][!t]
class Cell {
   Index CI;
   Type T;
   Color C;
   HalfEdge* E;
   Radius R; 
}
class Vertex {
   Index VI;
   Coordinate X;
   Coordinate Y;
   HalfEdge* E; 
}
//Each edge is stored as
//two oriented half-edges
class HalfEdge {
   Index EI;
   Cell* C;
   Vertex* V1;
   Vertex* V2;
   HalfEdge* Reverse;
   HalfEdge* Next;
   ArcAngle A;
   Length L;
} 
\end{lstlisting}

Pseudo-code for traversing neighboring cells:
\begin{lstlisting}[language=C,basicstyle=\footnotesize,backgroundcolor=\color{LightGray}][!t]
HalfEdge *E;
Cell *C1,*C2;
E = C1->E; 
while(true)
{       
        C2 = E->Reverse->C;
        PRINT( C2->CI is a neighbor of C1->CI);
        E = E->Next; 
        if(E = = C1->E) 
                break;
}
\end{lstlisting}

\newpage

%\subsection*{Appendix D}


%Movie 3: {\it Inhibition field} model.
%Movie 4: {\it Inhibition field with stripes} model.
%YC: 4 movies added

\clearpage

\subsection*{Appendix D}
Details on the concentrations and spatial patterns of genes {\it ac}, {\it Dl}, and {\it N} for different proposed models were extracted 
from literature~\cite{Skeath_GenesDev91,ArtavanisTsakonas_Science95,Oster_MathematicalBiosciences88,Simpson_Development90,Usui_93,Annette_Mech97,Qi_Science99} and given
as an input to the simulation algorithm. Following is the detail of each model:

\paragraph{Pre-destined Model}
As the expression level of genes {\it ac} and {\it sc} is correlated~\cite{Skeath_GenesDev91},
we only use the expression level of {\it ac} gene in our simulations. Initially, the expression level of {\it ac} is set to zero for all cells.
When the tissue size reaches 1000 cells, we randomly choose one cell and assign a value of 0.5-1, representing the expression level of {\it ac} gene to this cell. All its 
contacting immediate neighbors are also assigned a value of 0.5-1, representing the expression level of {\it ac} gene. Together, they form a proneural cluster. 
We repeat the process of assigning expession level of {\it ac} to cells until we have about 
100 cells with the expression of {\it ac} greater than 0.5.
In this models, only a cell with high expression level of {\it ac} can become a bristle.
When a cell from this proneural cluster divides, the expression level of {\it ac} randomly increases or decreases by 10\% in the daughter cells.
After the tissue has grown to 4000 cells, a bristle is formed when the difference in expression of {\it ac} between a cell and at least 4 of its
neighbors is greater than 0.5.
  
\paragraph{Lateral inhibition}
In this model, after the tissue grows to 4000 cells, each cell is assigned a value between 0-1 randomly, representing the expression level of {\it Dl} gene.
A cell that has a higher expression level of {\it Dl} gene than all of its immediate neighbors becomes a bristle. The bristle cell then reduces the expression level
of {\it Dl} gene to zero in all of its immediate contacting neighbors. This process of identifying a bristle cell is repeated until no new bristles can be formed.

\paragraph{Lateral inhibition with stripes}
In this model, after the tissue grows to 4000 cells, stripes that are 3-5 cells wide are formed as shown in Figure~13a. Green stripes have almost
equal expression of {\it Dl} and {\it N} genes but {\it ac} is not
expressed. Blue stripes have high expression of {\it ac} and {\it
Dl} genes but low expression of {\it N} gene. Red stripes have
high expression of {\it ac} and {\it N} genes but low expression
of {\it Dl} gene. 

Bristles only form in the blue stripes. In this model, cells are assigned a value between 0-1 randomly, 
representing the expression level of {\it Dl} gene within the blue stripe. 
A cell that has a higher expression level of {\it Dl} gene than all of its immediate neighbors becomes a bristle. 
The bristle cell then reduces the expression level of {\it Dl} gene to zero in all of its immediate neighbors.
This process of identifying a bristle cell is repeated until no new bristles can be formed.

\paragraph{Inhibition field}
In this model, after the tissue grows to 4000 cells, each cell is assigned a value between 0-1 randomly, representing the expression level of {\it Dl} gene.
A cell that has a higher expression level of {\it Dl} gene than all of its immediate neighbors becomes a bristle. The bristle cell then reduces the expression level
of {\it Dl} gene to zero in all of its layer of neighbor cells, depending on the inhibition radius. This process of identifying a bristle cell is repeated until no 
new bristles can be formed.

\paragraph{Inhibition field with stripes}
In this model, after the tissue grows to 4000 cells, stripes that are 3-5 cells wide are formed as shown in Figure~13a. Green stripes have almost
equal expression of {\it Dl} and {\it N} genes but {\it ac} is not
expressed. Blue stripes have high expression of {\it ac} and {\it
Dl} genes but low expression of {\it N} gene. Red stripes have
high expression of {\it ac} and {\it N} genes but low expression
of {\it Dl} gene. 

Bristles only form in the blue stripes. Within the blue stripe, cells are assigned a value between 0-1 randomly, 
representing the expression level of {\it Dl} gene. A cell that has a higher expression level of {\it Dl} gene than all of its immediate neighbors becomes a bristle. 
The bristle cell then reduces the expression level of {\it Dl} gene to zero in all of its layer of neighbor cells depending on the inhibition radius. 
This process of identifying a bristle cell is repeated until no new bristles can be formed.


\clearpage 


\bibliographystyle{plos2009}

\bibliography{cellmodel}
%\bibliographystyle{omp}

%\begin{thebibliography}{10}

%\bibitem[Sela et~al.(1957)Sela, White, and Anfinsen]{SELA_Science1957}
%Sela,~M.; White,~F.,~Jr.; Anfinsen,~C. \emph{Science} \textbf{1957},
%  \emph{125}, 691--692
%\bibitem[Anfinsen(1973)]{Anfinsen_Science1973}
%Anfinsen,~C. \emph{Science} \textbf{1973}, \emph{181}, 223--230

%\end{thebibliography}

\end {document}
