# Supplementary material for: Mechanical Model of Geometric Cell and Topological Algorithm for Cell Dynamics from Single-Cell to Formation of Monolayered Tissues with Pattern
Source: PLoS One. 2015 May 14;10(5):e0126484. doi: 10.1371/journal.pone.0126484 (PMC4431879; doi:10.1371/journal.pone.0126484)
Supplement: S1 Software — (ZIP) [file pone.0126484.s009.zip]

Archive with 42 entries (38 files):
- code4cellmodel/
- code4cellmodel/input_files/
- code4cellmodel/input_files/input0.txt
- code4cellmodel/input_files/input64_stemcell.txt
- code4cellmodel/Linux/
- code4cellmodel/Linux/anyoption.cpp
- code4cellmodel/Linux/anyoption.h
- code4cellmodel/Linux/cell.cpp
- code4cellmodel/Linux/cell.h
- code4cellmodel/Linux/cut.cpp
- code4cellmodel/Linux/edge.cpp
- code4cellmodel/Linux/edge.h
- code4cellmodel/Linux/global.cpp
- code4cellmodel/Linux/global.h
- code4cellmodel/Linux/grow.cpp
- code4cellmodel/Linux/growing
- code4cellmodel/Linux/labelcells.cpp
- code4cellmodel/Linux/livecell.cpp
- code4cellmodel/Linux/livecell.h
- code4cellmodel/Linux/Makefile
- code4cellmodel/Linux/printcells.cpp
- code4cellmodel/Linux/vert.cpp
- code4cellmodel/Linux/vert.h
- code4cellmodel/lolview.exe
- code4cellmodel/Readme.txt
- code4cellmodel/Windows/
- code4cellmodel/Windows/cell.cpp
- code4cellmodel/Windows/cell.h
- code4cellmodel/Windows/cells.cpp
- code4cellmodel/Windows/cells.h
- code4cellmodel/Windows/livecell.cpp
- code4cellmodel/Windows/lol.cpp
- code4cellmodel/Windows/lol.dsp
- code4cellmodel/Windows/lol.dsw
- code4cellmodel/Windows/lol.exe
- code4cellmodel/Windows/lol.ncb
- code4cellmodel/Windows/lol.sln
- code4cellmodel/Windows/lol.suo
- code4cellmodel/Windows/lol.vcproj
- code4cellmodel/Windows/lolview.exe
- code4cellmodel/Windows/pressure.cpp
- code4cellmodel/Windows/readwrite.cpp
