# Supplementary material for: Mechanical Model of Geometric Cell and Topological Algorithm for Cell Dynamics from Single-Cell to Formation of Monolayered Tissues with Pattern
Source: PLoS One. 2015 May 14;10(5):e0126484. doi: 10.1371/journal.pone.0126484 (PMC4431879; doi:10.1371/journal.pone.0126484)
Supplement: S1 Software — (ZIP) [file pone.0126484.s009.zip › code4cellmodel/input_files/input0.txt]

Step: 0	Verts: 2	Edges: 6	Cells: 2
Vert: 1	X: 0		Y: -50	N: 0	Edge: 1
Vert: 2	X: 0  	Y: 50 	N: 1	Edge: 2
Edge: 1	A: 1	B: 2	Rev: 2	Nxt: 3	Cell: 1	Arc: 0
Edge: 2	A: 2	B: 1	Rev: 1	Nxt: 4	Cell: 2	Arc: 0
Edge: 3	A: 2	B: 1	Rev: 6	Nxt: 1	Cell: 1	Arc: 1.570796
Edge: 4	A: 1	B: 2	Rev: 5	Nxt: 2	Cell: 2	Arc: 1.570796
Edge: 5	A: 2	B: 1	Rev: 4	Nxt: 6	Cell: 0	Arc: -1.570796
Edge: 6	A: 1	B: 2	Rev: 3	Nxt: 5	Cell: 0	Arc: -1.570796
Cell: 1	X: -12.0065	Y: -72.2639	R: 23.7764	Vol: 3926.99	Edge: 1	Color: ffffff	Conc:	0
Cell: 2	X: 20.5309	Y: -71.7274	R: 24.2667	Vol: 3926.99	Edge: 2	Color: ffffff	Conc:	0
