# Supplementary material for: Mechanical Model of Geometric Cell and Topological Algorithm for Cell Dynamics from Single-Cell to Formation of Monolayered Tissues with Pattern
Source: PLoS One. 2015 May 14;10(5):e0126484. doi: 10.1371/journal.pone.0126484 (PMC4431879; doi:10.1371/journal.pone.0126484)
Supplement: S1 Software — (ZIP) [file pone.0126484.s009.zip › code4cellmodel/input_files/input64_stemcell.txt]

Step: 0	Verts: 126	Edges: 378	Cells: 64
Vert: 1	X: 3.91867	Y: -210.502	N: 0	Edge: 1
Vert: 2	X: -3.91867	Y: 210.502	N: 1	Edge: 2
Vert: 3	X: -13.848	Y: -14.8232	N: 2	Edge: 7
Vert: 4	X: -221.66	Y: 11.7105	N: 3	Edge: 9
Vert: 5	X: 221.66	Y: -11.7105	N: 4	Edge: 13
Vert: 6	X: 13.848	Y: 14.8232	N: 5	Edge: 15
Vert: 7	X: -99.2186	Y: -6.53987	N: 6	Edge: 19
Vert: 8	X: -80.5631	Y: 177.901	N: 7	Edge: 21
Vert: 9	X: 132.128	Y: 25.0593	N: 8	Edge: 25
Vert: 10	X: 102.994	Y: 201.722	N: 9	Edge: 27
Vert: 11	X: -102.994	Y: -201.722	N: 10	Edge: 31
Vert: 12	X: -132.128	Y: -25.0593	N: 11	Edge: 33
Vert: 13	X: 80.5631	Y: -177.901	N: 12	Edge: 37
Vert: 14	X: 99.2186	Y: 6.53987	N: 13	Edge: 39
Vert: 15	X: 4.9116	Y: 89.3921	N: 14	Edge: 43
Vert: 16	X: -76.4131	Y: 80.598	N: 15	Edge: 45
Vert: 17	X: 214.922	Y: 100.113	N: 16	Edge: 49
Vert: 18	X: 115.757	Y: 88.8529	N: 17	Edge: 51
Vert: 19	X: -20.5056	Y: -116.419	N: 18	Edge: 55
Vert: 20	X: -97.4037	Y: -106.023	N: 19	Edge: 57
Vert: 21	X: 194.142	Y: -95.8918	N: 20	Edge: 61
Vert: 22	X: 98.6774	Y: -60.9764	N: 21	Edge: 63
Vert: 23	X: -98.6774	Y: 60.9764	N: 22	Edge: 67
Vert: 24	X: -194.142	Y: 95.8918	N: 23	Edge: 69
Vert: 25	X: 97.4037	Y: 106.023	N: 24	Edge: 73
Vert: 26	X: 20.5056	Y: 116.419	N: 25	Edge: 75
Vert: 27	X: -115.757	Y: -88.8529	N: 26	Edge: 79
Vert: 28	X: -214.922	Y: -100.113	N: 27	Edge: 81
Vert: 29	X: 76.4131	Y: -80.598	N: 28	Edge: 85
Vert: 30	X: -4.9116	Y: -89.3921	N: 29	Edge: 87
Vert: 31	X: -24.9214	Y: 91.8448	N: 30	Edge: 91
Vert: 32	X: -43.0289	Y: 192.2	N: 31	Edge: 93
Vert: 33	X: 153.764	Y: 102.251	N: 32	Edge: 97
Vert: 34	X: 146.932	Y: 187.232	N: 33	Edge: 99
Vert: 35	X: -64.4179	Y: -98.2623	N: 34	Edge: 103
Vert: 36	X: -67.2493	Y: -23.1804	N: 35	Edge: 105
Vert: 37	X: 156.174	Y: -65.9188	N: 36	Edge: 109
Vert: 38	X: 163.999	Y: -0.572027	N: 37	Edge: 111
Vert: 39	X: -132.457	Y: 76.9336	N: 38	Edge: 115
Vert: 40	X: -120.834	Y: 166.401	N: 39	Edge: 117
Vert: 41	X: 47.7276	Y: 118.629	N: 40	Edge: 121
Vert: 42	X: 60.0963	Y: 215.218	N: 41	Edge: 123
Vert: 43	X: -175.29	Y: -84.5974	N: 42	Edge: 127
Vert: 44	X: -188.825	Y: -8.67432	N: 43	Edge: 129
Vert: 45	X: 41.6147	Y: -71.7691	N: 44	Edge: 133
Vert: 46	X: 43.5776	Y: 6.14393	N: 45	Edge: 135
Vert: 47	X: -43.5776	Y: -6.14393	N: 46	Edge: 139
Vert: 48	X: -41.6147	Y: 71.7691	N: 47	Edge: 141
Vert: 49	X: 188.825	Y: 8.67432	N: 48	Edge: 145
Vert: 50	X: 175.29	Y: 84.5974	N: 49	Edge: 147
Vert: 51	X: -60.0963	Y: -215.218	N: 50	Edge: 151
Vert: 52	X: -47.7276	Y: -118.629	N: 51	Edge: 153
Vert: 53	X: 120.834	Y: -166.401	N: 52	Edge: 157
Vert: 54	X: 132.457	Y: -76.9336	N: 53	Edge: 159
Vert: 55	X: -163.999	Y: 0.572027	N: 54	Edge: 163
Vert: 56	X: -156.174	Y: 65.9188	N: 55	Edge: 165
Vert: 57	X: 67.2493	Y: 23.1804	N: 56	Edge: 169
Vert: 58	X: 64.4179	Y: 98.2623	N: 57	Edge: 171
Vert: 59	X: -146.932	Y: -187.232	N: 58	Edge: 175
Vert: 60	X: -153.764	Y: -102.251	N: 59	Edge: 177
Vert: 61	X: 43.0289	Y: -192.2	N: 60	Edge: 181
Vert: 62	X: 24.9214	Y: -91.8448	N: 61	Edge: 183
Vert: 63	X: 1.91873	Y: 147.942	N: 62	Edge: 187
Vert: 64	X: -23.3073	Y: 149.213	N: 63	Edge: 189
Vert: 65	X: 195.743	Y: 143.836	N: 64	Edge: 193
Vert: 66	X: 158.214	Y: 127.96	N: 65	Edge: 195
Vert: 67	X: -22.1682	Y: -58.6909	N: 66	Edge: 199
Vert: 68	X: -52.4744	Y: -62.0557	N: 67	Edge: 201
Vert: 69	X: 213.395	Y: -39.7429	N: 68	Edge: 205
Vert: 70	X: 163.139	Y: -41.1952	N: 69	Edge: 207
Vert: 71	X: -84.4517	Y: 114.18	N: 70	Edge: 211
Vert: 72	X: -111.718	Y: 123.257	N: 71	Edge: 213
Vert: 73	X: 89.5753	Y: 159.612	N: 72	Edge: 217
Vert: 74	X: 62.0551	Y: 154.491	N: 73	Edge: 219
Vert: 75	X: -134.355	Y: -44.6518	N: 74	Edge: 223
Vert: 76	X: -171.413	Y: -59.6313	N: 75	Edge: 225
Vert: 77	X: 94.1065	Y: -37.9028	N: 76	Edge: 229
Vert: 78	X: 50.1694	Y: -24.7228	N: 77	Edge: 231
Vert: 79	X: 6.58281	Y: 35.6227	N: 78	Edge: 235
Vert: 80	X: -32.3828	Y: 42.8639	N: 79	Edge: 237
Vert: 81	X: 230.607	Y: 53.6243	N: 80	Edge: 241
Vert: 82	X: 193.576	Y: 41.5704	N: 81	Edge: 243
Vert: 83	X: -16.4596	Y: -173.385	N: 82	Edge: 247
Vert: 84	X: -45.5375	Y: -175.557	N: 83	Edge: 249
Vert: 85	X: 171.959	Y: -128.854	N: 84	Edge: 253
Vert: 86	X: 133.266	Y: -107.334	N: 85	Edge: 255
Vert: 87	X: -105.15	Y: 27.3147	N: 86	Edge: 259
Vert: 88	X: -154.556	Y: 30.4882	N: 87	Edge: 261
Vert: 89	X: 111.059	Y: 63.0283	N: 88	Edge: 265
Vert: 90	X: 68.8183	Y: 46.7131	N: 89	Edge: 267
Vert: 91	X: -106.965	Y: -141.043	N: 90	Edge: 271
Vert: 92	X: -135.357	Y: -148.608	N: 91	Edge: 273
Vert: 93	X: 66.3046	Y: -132.624	N: 92	Edge: 277
Vert: 94	X: 39.3784	Y: -127.629	N: 93	Edge: 279
Vert: 95	X: -39.3784	Y: 127.629	N: 94	Edge: 283
Vert: 96	X: -66.3046	Y: 132.624	N: 95	Edge: 285
Vert: 97	X: 135.357	Y: 148.608	N: 96	Edge: 289
Vert: 98	X: 106.965	Y: 141.043	N: 97	Edge: 291
Vert: 99	X: -68.8183	Y: -46.7131	N: 98	Edge: 295
Vert: 100	X: -111.059	Y: -63.0283	N: 99	Edge: 297
Vert: 101	X: 154.556	Y: -30.4882	N: 100	Edge: 301
Vert: 102	X: 105.15	Y: -27.3147	N: 101	Edge: 303
Vert: 103	X: -133.266	Y: 107.334	N: 102	Edge: 307
Vert: 104	X: -171.959	Y: 128.854	N: 103	Edge: 309
Vert: 105	X: 45.5375	Y: 175.557	N: 104	Edge: 313
Vert: 106	X: 16.4596	Y: 173.385	N: 105	Edge: 315
Vert: 107	X: -193.576	Y: -41.5704	N: 106	Edge: 319
Vert: 108	X: -230.607	Y: -53.6243	N: 107	Edge: 321
Vert: 109	X: 32.3828	Y: -42.8639	N: 108	Edge: 325
Vert: 110	X: -6.58281	Y: -35.6227	N: 109	Edge: 327
Vert: 111	X: -50.1694	Y: 24.7228	N: 110	Edge: 331
Vert: 112	X: -94.1065	Y: 37.9028	N: 111	Edge: 333
Vert: 113	X: 171.413	Y: 59.6313	N: 112	Edge: 337
Vert: 114	X: 134.355	Y: 44.6518	N: 113	Edge: 339
Vert: 115	X: -62.0551	Y: -154.491	N: 114	Edge: 343
Vert: 116	X: -89.5753	Y: -159.612	N: 115	Edge: 345
Vert: 117	X: 111.718	Y: -123.257	N: 116	Edge: 349
Vert: 118	X: 84.4517	Y: -114.18	N: 117	Edge: 351
Vert: 119	X: -163.139	Y: 41.1952	N: 118	Edge: 355
Vert: 120	X: -213.395	Y: 39.7429	N: 119	Edge: 357
Vert: 121	X: 52.4744	Y: 62.0557	N: 120	Edge: 361
Vert: 122	X: 22.1682	Y: 58.6909	N: 121	Edge: 363
Vert: 123	X: -158.214	Y: -127.96	N: 122	Edge: 367
Vert: 124	X: -195.743	Y: -143.836	N: 123	Edge: 369
Vert: 125	X: 23.3073	Y: -149.213	N: 124	Edge: 373
Vert: 126	X: -1.91873	Y: -147.942	N: 125	Edge: 375
Edge: 1	A: 1	B: 83	Rev: 248	Nxt: 251	Cell: 43	Arc: 0
Edge: 2	A: 2	B: 106	Rev: 316	Nxt: 318	Cell: 22	Arc: 0
Edge: 3	A: 2	B: 32	Rev: 94	Nxt: 96	Cell: 1	Arc: 0.51324
Edge: 4	A: 1	B: 61	Rev: 182	Nxt: 185	Cell: 64	Arc: 0.51324
Edge: 5	A: 2	B: 42	Rev: 123	Nxt: 124	Cell: 0	Arc: -0.910924
Edge: 6	A: 1	B: 51	Rev: 151	Nxt: 152	Cell: 0	Arc: -0.910924
Edge: 7	A: 3	B: 6	Rev: 15	Nxt: 16	Cell: 41	Arc: 0
Edge: 8	A: 3	B: 110	Rev: 328	Nxt: 330	Cell: 24	Arc: 0
Edge: 9	A: 4	B: 108	Rev: 322	Nxt: 324	Cell: 23	Arc: 0.924154
Edge: 10	A: 4	B: 120	Rev: 357	Nxt: 358	Cell: 0	Arc: -0.296199
Edge: 11	A: 3	B: 47	Rev: 139	Nxt: 140	Cell: 3	Arc: 0
Edge: 12	A: 4	B: 44	Rev: 129	Nxt: 130	Cell: 61	Arc: 0
Edge: 13	A: 5	B: 81	Rev: 242	Nxt: 245	Cell: 42	Arc: 0.924154
Edge: 14	A: 5	B: 69	Rev: 205	Nxt: 206	Cell: 0	Arc: -0.296199
Edge: 15	A: 6	B: 3	Rev: 7	Nxt: 8	Cell: 24	Arc: 0
Edge: 16	A: 6	B: 79	Rev: 236	Nxt: 239	Cell: 41	Arc: 0
Edge: 17	A: 5	B: 49	Rev: 145	Nxt: 146	Cell: 4	Arc: 0
Edge: 18	A: 6	B: 46	Rev: 135	Nxt: 136	Cell: 62	Arc: 0
Edge: 19	A: 7	B: 36	Rev: 105	Nxt: 106	Cell: 57	Arc: 0
Edge: 20	A: 7	B: 12	Rev: 34	Nxt: 36	Cell: 19	Arc: 0
Edge: 21	A: 8	B: 40	Rev: 118	Nxt: 120	Cell: 5	Arc: 0.49939
Edge: 22	A: 8	B: 32	Rev: 93	Nxt: 94	Cell: 0	Arc: -0.471681
Edge: 23	A: 7	B: 87	Rev: 260	Nxt: 263	Cell: 45	Arc: 0
Edge: 24	A: 8	B: 96	Rev: 286	Nxt: 288	Cell: 17	Arc: 0
Edge: 25	A: 9	B: 38	Rev: 111	Nxt: 112	Cell: 58	Arc: 0
Edge: 26	A: 9	B: 14	Rev: 40	Nxt: 42	Cell: 20	Arc: 0
Edge: 27	A: 10	B: 42	Rev: 124	Nxt: 126	Cell: 6	Arc: 0.529783
Edge: 28	A: 10	B: 34	Rev: 99	Nxt: 100	Cell: 0	Arc: -0.542139
Edge: 29	A: 9	B: 114	Rev: 339	Nxt: 340	Cell: 46	Arc: 0
Edge: 30	A: 10	B: 73	Rev: 217	Nxt: 218	Cell: 18	Arc: 0
Edge: 31	A: 11	B: 51	Rev: 152	Nxt: 155	Cell: 59	Arc: 0.529783
Edge: 32	A: 11	B: 59	Rev: 175	Nxt: 176	Cell: 0	Arc: -0.542139
Edge: 33	A: 12	B: 55	Rev: 163	Nxt: 164	Cell: 7	Arc: 0
Edge: 34	A: 12	B: 7	Rev: 20	Nxt: 23	Cell: 45	Arc: 0
Edge: 35	A: 11	B: 116	Rev: 345	Nxt: 346	Cell: 47	Arc: 0
Edge: 36	A: 12	B: 75	Rev: 223	Nxt: 224	Cell: 19	Arc: 0
Edge: 37	A: 13	B: 53	Rev: 158	Nxt: 161	Cell: 60	Arc: 0.49939
Edge: 38	A: 13	B: 61	Rev: 181	Nxt: 182	Cell: 0	Arc: -0.471681
Edge: 39	A: 14	B: 57	Rev: 169	Nxt: 170	Cell: 8	Arc: 0
Edge: 40	A: 14	B: 9	Rev: 26	Nxt: 29	Cell: 46	Arc: 0
Edge: 41	A: 13	B: 93	Rev: 278	Nxt: 281	Cell: 48	Arc: 0
Edge: 42	A: 14	B: 102	Rev: 304	Nxt: 306	Cell: 20	Arc: 0
Edge: 43	A: 15	B: 26	Rev: 75	Nxt: 76	Cell: 33	Arc: 0
Edge: 44	A: 15	B: 122	Rev: 364	Nxt: 366	Cell: 30	Arc: 0
Edge: 45	A: 16	B: 23	Rev: 67	Nxt: 68	Cell: 25	Arc: 0
Edge: 46	A: 16	B: 71	Rev: 212	Nxt: 215	Cell: 37	Arc: 0
Edge: 47	A: 15	B: 31	Rev: 91	Nxt: 92	Cell: 9	Arc: 0
Edge: 48	A: 16	B: 48	Rev: 141	Nxt: 142	Cell: 49	Arc: 0
Edge: 49	A: 17	B: 65	Rev: 194	Nxt: 197	Cell: 34	Arc: 0.556193
Edge: 50	A: 17	B: 81	Rev: 241	Nxt: 242	Cell: 0	Arc: -0.570733
Edge: 51	A: 18	B: 89	Rev: 265	Nxt: 266	Cell: 26	Arc: 0
Edge: 52	A: 18	B: 25	Rev: 74	Nxt: 77	Cell: 14	Arc: 0
Edge: 53	A: 17	B: 50	Rev: 148	Nxt: 150	Cell: 10	Arc: 0
Edge: 54	A: 18	B: 33	Rev: 98	Nxt: 101	Cell: 50	Arc: 0
Edge: 55	A: 19	B: 30	Rev: 87	Nxt: 88	Cell: 35	Arc: 0
Edge: 56	A: 19	B: 126	Rev: 376	Nxt: 378	Cell: 32	Arc: 0
Edge: 57	A: 20	B: 91	Rev: 271	Nxt: 272	Cell: 27	Arc: 0
Edge: 58	A: 20	B: 27	Rev: 80	Nxt: 83	Cell: 15	Arc: 0
Edge: 59	A: 19	B: 52	Rev: 154	Nxt: 156	Cell: 11	Arc: 0
Edge: 60	A: 20	B: 35	Rev: 104	Nxt: 107	Cell: 51	Arc: 0
Edge: 61	A: 21	B: 69	Rev: 206	Nxt: 209	Cell: 36	Arc: 0.821204
Edge: 62	A: 21	B: 85	Rev: 253	Nxt: 254	Cell: 0	Arc: -0.478782
Edge: 63	A: 22	B: 29	Rev: 85	Nxt: 86	Cell: 28	Arc: 0
Edge: 64	A: 22	B: 77	Rev: 230	Nxt: 233	Cell: 40	Arc: 0
Edge: 65	A: 21	B: 37	Rev: 109	Nxt: 110	Cell: 12	Arc: 0
Edge: 66	A: 22	B: 54	Rev: 159	Nxt: 160	Cell: 52	Arc: 0
Edge: 67	A: 23	B: 16	Rev: 45	Nxt: 46	Cell: 37	Arc: 0
Edge: 68	A: 23	B: 112	Rev: 334	Nxt: 336	Cell: 25	Arc: 0
Edge: 69	A: 24	B: 120	Rev: 358	Nxt: 360	Cell: 29	Arc: 0.821204
Edge: 70	A: 24	B: 104	Rev: 309	Nxt: 310	Cell: 0	Arc: -0.478782
Edge: 71	A: 23	B: 39	Rev: 115	Nxt: 116	Cell: 13	Arc: 0
Edge: 72	A: 24	B: 56	Rev: 165	Nxt: 166	Cell: 53	Arc: 0
Edge: 73	A: 25	B: 98	Rev: 291	Nxt: 292	Cell: 38	Arc: 0
Edge: 74	A: 25	B: 18	Rev: 52	Nxt: 54	Cell: 50	Arc: 0
Edge: 75	A: 26	B: 15	Rev: 43	Nxt: 44	Cell: 30	Arc: 0
Edge: 76	A: 26	B: 63	Rev: 188	Nxt: 191	Cell: 33	Arc: 0
Edge: 77	A: 25	B: 58	Rev: 172	Nxt: 174	Cell: 14	Arc: 0
Edge: 78	A: 26	B: 41	Rev: 122	Nxt: 125	Cell: 54	Arc: 0
Edge: 79	A: 27	B: 100	Rev: 297	Nxt: 298	Cell: 39	Arc: 0
Edge: 80	A: 27	B: 20	Rev: 58	Nxt: 60	Cell: 51	Arc: 0
Edge: 81	A: 28	B: 124	Rev: 370	Nxt: 372	Cell: 31	Arc: 0.556193
Edge: 82	A: 28	B: 108	Rev: 321	Nxt: 322	Cell: 0	Arc: -0.570733
Edge: 83	A: 27	B: 60	Rev: 178	Nxt: 180	Cell: 15	Arc: 0
Edge: 84	A: 28	B: 43	Rev: 128	Nxt: 131	Cell: 55	Arc: 0
Edge: 85	A: 29	B: 22	Rev: 63	Nxt: 64	Cell: 40	Arc: 0
Edge: 86	A: 29	B: 118	Rev: 352	Nxt: 354	Cell: 28	Arc: 0
Edge: 87	A: 30	B: 19	Rev: 55	Nxt: 56	Cell: 32	Arc: 0
Edge: 88	A: 30	B: 67	Rev: 200	Nxt: 203	Cell: 35	Arc: 0
Edge: 89	A: 29	B: 45	Rev: 133	Nxt: 134	Cell: 16	Arc: 0
Edge: 90	A: 30	B: 62	Rev: 183	Nxt: 184	Cell: 56	Arc: 0
Edge: 91	A: 31	B: 15	Rev: 47	Nxt: 43	Cell: 33	Arc: 0
Edge: 92	A: 31	B: 48	Rev: 142	Nxt: 144	Cell: 9	Arc: 0
Edge: 93	A: 32	B: 8	Rev: 22	Nxt: 24	Cell: 17	Arc: 0.471681
Edge: 94	A: 32	B: 2	Rev: 3	Nxt: 5	Cell: 0	Arc: -0.51324
Edge: 95	A: 31	B: 95	Rev: 284	Nxt: 287	Cell: 49	Arc: 0
Edge: 96	A: 32	B: 64	Rev: 190	Nxt: 192	Cell: 1	Arc: 0
Edge: 97	A: 33	B: 50	Rev: 147	Nxt: 148	Cell: 34	Arc: 0
Edge: 98	A: 33	B: 18	Rev: 54	Nxt: 51	Cell: 26	Arc: 0
Edge: 99	A: 34	B: 10	Rev: 28	Nxt: 30	Cell: 18	Arc: 0.542139
Edge: 100	A: 34	B: 65	Rev: 193	Nxt: 194	Cell: 0	Arc: -0.920219
Edge: 101	A: 33	B: 66	Rev: 195	Nxt: 196	Cell: 50	Arc: 0
Edge: 102	A: 34	B: 97	Rev: 289	Nxt: 290	Cell: 2	Arc: 0
Edge: 103	A: 35	B: 52	Rev: 153	Nxt: 154	Cell: 35	Arc: 0
Edge: 104	A: 35	B: 20	Rev: 60	Nxt: 57	Cell: 27	Arc: 0
Edge: 105	A: 36	B: 7	Rev: 19	Nxt: 20	Cell: 19	Arc: 0
Edge: 106	A: 36	B: 47	Rev: 140	Nxt: 143	Cell: 57	Arc: 0
Edge: 107	A: 35	B: 68	Rev: 201	Nxt: 202	Cell: 51	Arc: 0
Edge: 108	A: 36	B: 99	Rev: 295	Nxt: 296	Cell: 3	Arc: 0
Edge: 109	A: 37	B: 21	Rev: 65	Nxt: 61	Cell: 36	Arc: 0
Edge: 110	A: 37	B: 54	Rev: 160	Nxt: 162	Cell: 12	Arc: 0
Edge: 111	A: 38	B: 9	Rev: 25	Nxt: 26	Cell: 20	Arc: 0
Edge: 112	A: 38	B: 49	Rev: 146	Nxt: 149	Cell: 58	Arc: 0
Edge: 113	A: 37	B: 70	Rev: 207	Nxt: 208	Cell: 52	Arc: 0
Edge: 114	A: 38	B: 101	Rev: 301	Nxt: 302	Cell: 4	Arc: 0
Edge: 115	A: 39	B: 23	Rev: 71	Nxt: 67	Cell: 37	Arc: 0
Edge: 116	A: 39	B: 56	Rev: 166	Nxt: 168	Cell: 13	Arc: 0
Edge: 117	A: 40	B: 104	Rev: 310	Nxt: 312	Cell: 21	Arc: 0.910347
Edge: 118	A: 40	B: 8	Rev: 21	Nxt: 22	Cell: 0	Arc: -0.49939
Edge: 119	A: 39	B: 103	Rev: 308	Nxt: 311	Cell: 53	Arc: 0
Edge: 120	A: 40	B: 72	Rev: 214	Nxt: 216	Cell: 5	Arc: 0
Edge: 121	A: 41	B: 58	Rev: 171	Nxt: 172	Cell: 38	Arc: 0
Edge: 122	A: 41	B: 26	Rev: 78	Nxt: 75	Cell: 30	Arc: 0
Edge: 123	A: 42	B: 2	Rev: 5	Nxt: 2	Cell: 22	Arc: 0.910924
Edge: 124	A: 42	B: 10	Rev: 27	Nxt: 28	Cell: 0	Arc: -0.529783
Edge: 125	A: 41	B: 74	Rev: 219	Nxt: 220	Cell: 54	Arc: 0
Edge: 126	A: 42	B: 105	Rev: 313	Nxt: 314	Cell: 6	Arc: 0
Edge: 127	A: 43	B: 60	Rev: 177	Nxt: 178	Cell: 39	Arc: 0
Edge: 128	A: 43	B: 28	Rev: 84	Nxt: 81	Cell: 31	Arc: 0
Edge: 129	A: 44	B: 4	Rev: 12	Nxt: 9	Cell: 23	Arc: 0
Edge: 130	A: 44	B: 55	Rev: 164	Nxt: 167	Cell: 61	Arc: 0
Edge: 131	A: 43	B: 76	Rev: 225	Nxt: 226	Cell: 55	Arc: 0
Edge: 132	A: 44	B: 107	Rev: 319	Nxt: 320	Cell: 7	Arc: 0
Edge: 133	A: 45	B: 29	Rev: 89	Nxt: 85	Cell: 40	Arc: 0
Edge: 134	A: 45	B: 62	Rev: 184	Nxt: 186	Cell: 16	Arc: 0
Edge: 135	A: 46	B: 6	Rev: 18	Nxt: 15	Cell: 24	Arc: 0
Edge: 136	A: 46	B: 57	Rev: 170	Nxt: 173	Cell: 62	Arc: 0
Edge: 137	A: 45	B: 109	Rev: 326	Nxt: 329	Cell: 56	Arc: 0
Edge: 138	A: 46	B: 78	Rev: 232	Nxt: 234	Cell: 8	Arc: 0
Edge: 139	A: 47	B: 3	Rev: 11	Nxt: 7	Cell: 41	Arc: 0
Edge: 140	A: 47	B: 36	Rev: 106	Nxt: 108	Cell: 3	Arc: 0
Edge: 141	A: 48	B: 16	Rev: 48	Nxt: 45	Cell: 25	Arc: 0
Edge: 142	A: 48	B: 31	Rev: 92	Nxt: 95	Cell: 49	Arc: 0
Edge: 143	A: 47	B: 111	Rev: 332	Nxt: 335	Cell: 57	Arc: 0
Edge: 144	A: 48	B: 80	Rev: 238	Nxt: 240	Cell: 9	Arc: 0
Edge: 145	A: 49	B: 5	Rev: 17	Nxt: 13	Cell: 42	Arc: 0
Edge: 146	A: 49	B: 38	Rev: 112	Nxt: 114	Cell: 4	Arc: 0
Edge: 147	A: 50	B: 33	Rev: 97	Nxt: 98	Cell: 26	Arc: 0
Edge: 148	A: 50	B: 17	Rev: 53	Nxt: 49	Cell: 34	Arc: 0
Edge: 149	A: 49	B: 82	Rev: 243	Nxt: 244	Cell: 58	Arc: 0
Edge: 150	A: 50	B: 113	Rev: 337	Nxt: 338	Cell: 10	Arc: 0
Edge: 151	A: 51	B: 1	Rev: 6	Nxt: 1	Cell: 43	Arc: 0.910924
Edge: 152	A: 51	B: 11	Rev: 31	Nxt: 32	Cell: 0	Arc: -0.529783
Edge: 153	A: 52	B: 35	Rev: 103	Nxt: 104	Cell: 27	Arc: 0
Edge: 154	A: 52	B: 19	Rev: 59	Nxt: 55	Cell: 35	Arc: 0
Edge: 155	A: 51	B: 84	Rev: 249	Nxt: 250	Cell: 59	Arc: 0
Edge: 156	A: 52	B: 115	Rev: 343	Nxt: 344	Cell: 11	Arc: 0
Edge: 157	A: 53	B: 85	Rev: 254	Nxt: 257	Cell: 44	Arc: 0.910347
Edge: 158	A: 53	B: 13	Rev: 37	Nxt: 38	Cell: 0	Arc: -0.49939
Edge: 159	A: 54	B: 22	Rev: 66	Nxt: 63	Cell: 28	Arc: 0
Edge: 160	A: 54	B: 37	Rev: 110	Nxt: 113	Cell: 52	Arc: 0
Edge: 161	A: 53	B: 117	Rev: 350	Nxt: 353	Cell: 60	Arc: 0
Edge: 162	A: 54	B: 86	Rev: 256	Nxt: 258	Cell: 12	Arc: 0
Edge: 163	A: 55	B: 12	Rev: 33	Nxt: 34	Cell: 45	Arc: 0
Edge: 164	A: 55	B: 44	Rev: 130	Nxt: 132	Cell: 7	Arc: 0
Edge: 165	A: 56	B: 24	Rev: 72	Nxt: 69	Cell: 29	Arc: 0
Edge: 166	A: 56	B: 39	Rev: 116	Nxt: 119	Cell: 53	Arc: 0
Edge: 167	A: 55	B: 88	Rev: 261	Nxt: 262	Cell: 61	Arc: 0
Edge: 168	A: 56	B: 119	Rev: 355	Nxt: 356	Cell: 13	Arc: 0
Edge: 169	A: 57	B: 14	Rev: 39	Nxt: 40	Cell: 46	Arc: 0
Edge: 170	A: 57	B: 46	Rev: 136	Nxt: 138	Cell: 8	Arc: 0
Edge: 171	A: 58	B: 41	Rev: 121	Nxt: 122	Cell: 30	Arc: 0
Edge: 172	A: 58	B: 25	Rev: 77	Nxt: 73	Cell: 38	Arc: 0
Edge: 173	A: 57	B: 90	Rev: 267	Nxt: 268	Cell: 62	Arc: 0
Edge: 174	A: 58	B: 121	Rev: 361	Nxt: 362	Cell: 14	Arc: 0
Edge: 175	A: 59	B: 11	Rev: 32	Nxt: 35	Cell: 47	Arc: 0.542139
Edge: 176	A: 59	B: 124	Rev: 369	Nxt: 370	Cell: 0	Arc: -0.920219
Edge: 177	A: 60	B: 43	Rev: 127	Nxt: 128	Cell: 31	Arc: 0
Edge: 178	A: 60	B: 27	Rev: 83	Nxt: 79	Cell: 39	Arc: 0
Edge: 179	A: 59	B: 92	Rev: 273	Nxt: 274	Cell: 63	Arc: 0
Edge: 180	A: 60	B: 123	Rev: 367	Nxt: 368	Cell: 15	Arc: 0
Edge: 181	A: 61	B: 13	Rev: 38	Nxt: 41	Cell: 48	Arc: 0.471681
Edge: 182	A: 61	B: 1	Rev: 4	Nxt: 6	Cell: 0	Arc: -0.51324
Edge: 183	A: 62	B: 30	Rev: 90	Nxt: 87	Cell: 32	Arc: 0
Edge: 184	A: 62	B: 45	Rev: 134	Nxt: 137	Cell: 56	Arc: 0
Edge: 185	A: 61	B: 125	Rev: 374	Nxt: 377	Cell: 64	Arc: 0
Edge: 186	A: 62	B: 94	Rev: 280	Nxt: 282	Cell: 16	Arc: 0
Edge: 187	A: 63	B: 106	Rev: 315	Nxt: 316	Cell: 1	Arc: 0
Edge: 188	A: 63	B: 26	Rev: 76	Nxt: 78	Cell: 54	Arc: 0
Edge: 189	A: 64	B: 95	Rev: 283	Nxt: 284	Cell: 33	Arc: 0
Edge: 190	A: 64	B: 32	Rev: 96	Nxt: 93	Cell: 17	Arc: 0
Edge: 191	A: 63	B: 64	Rev: 192	Nxt: 189	Cell: 33	Arc: 0
Edge: 192	A: 64	B: 63	Rev: 191	Nxt: 187	Cell: 1	Arc: 0
Edge: 193	A: 65	B: 34	Rev: 100	Nxt: 102	Cell: 2	Arc: 0.920219
Edge: 194	A: 65	B: 17	Rev: 49	Nxt: 50	Cell: 0	Arc: -0.556193
Edge: 195	A: 66	B: 33	Rev: 101	Nxt: 97	Cell: 34	Arc: 0
Edge: 196	A: 66	B: 97	Rev: 290	Nxt: 293	Cell: 50	Arc: 0
Edge: 197	A: 65	B: 66	Rev: 198	Nxt: 195	Cell: 34	Arc: 0
Edge: 198	A: 66	B: 65	Rev: 197	Nxt: 193	Cell: 2	Arc: 0
Edge: 199	A: 67	B: 110	Rev: 327	Nxt: 328	Cell: 3	Arc: 0
Edge: 200	A: 67	B: 30	Rev: 88	Nxt: 90	Cell: 56	Arc: 0
Edge: 201	A: 68	B: 35	Rev: 107	Nxt: 103	Cell: 35	Arc: 0
Edge: 202	A: 68	B: 99	Rev: 296	Nxt: 299	Cell: 51	Arc: 0
Edge: 203	A: 67	B: 68	Rev: 204	Nxt: 201	Cell: 35	Arc: 0
Edge: 204	A: 68	B: 67	Rev: 203	Nxt: 199	Cell: 3	Arc: 0
Edge: 205	A: 69	B: 5	Rev: 14	Nxt: 17	Cell: 4	Arc: 0.296199
Edge: 206	A: 69	B: 21	Rev: 61	Nxt: 62	Cell: 0	Arc: -0.821204
Edge: 207	A: 70	B: 37	Rev: 113	Nxt: 109	Cell: 36	Arc: 0
Edge: 208	A: 70	B: 101	Rev: 302	Nxt: 305	Cell: 52	Arc: 0
Edge: 209	A: 69	B: 70	Rev: 210	Nxt: 207	Cell: 36	Arc: 0
Edge: 210	A: 70	B: 69	Rev: 209	Nxt: 205	Cell: 4	Arc: 0
Edge: 211	A: 71	B: 96	Rev: 285	Nxt: 286	Cell: 5	Arc: 0
Edge: 212	A: 71	B: 16	Rev: 46	Nxt: 48	Cell: 49	Arc: 0
Edge: 213	A: 72	B: 103	Rev: 307	Nxt: 308	Cell: 37	Arc: 0
Edge: 214	A: 72	B: 40	Rev: 120	Nxt: 117	Cell: 21	Arc: 0
Edge: 215	A: 71	B: 72	Rev: 216	Nxt: 213	Cell: 37	Arc: 0
Edge: 216	A: 72	B: 71	Rev: 215	Nxt: 211	Cell: 5	Arc: 0
Edge: 217	A: 73	B: 10	Rev: 30	Nxt: 27	Cell: 6	Arc: 0
Edge: 218	A: 73	B: 98	Rev: 292	Nxt: 294	Cell: 18	Arc: 0
Edge: 219	A: 74	B: 41	Rev: 125	Nxt: 121	Cell: 38	Arc: 0
Edge: 220	A: 74	B: 105	Rev: 314	Nxt: 317	Cell: 54	Arc: 0
Edge: 221	A: 73	B: 74	Rev: 222	Nxt: 219	Cell: 38	Arc: 0
Edge: 222	A: 74	B: 73	Rev: 221	Nxt: 217	Cell: 6	Arc: 0
Edge: 223	A: 75	B: 12	Rev: 36	Nxt: 33	Cell: 7	Arc: 0
Edge: 224	A: 75	B: 100	Rev: 298	Nxt: 300	Cell: 19	Arc: 0
Edge: 225	A: 76	B: 43	Rev: 131	Nxt: 127	Cell: 39	Arc: 0
Edge: 226	A: 76	B: 107	Rev: 320	Nxt: 323	Cell: 55	Arc: 0
Edge: 227	A: 75	B: 76	Rev: 228	Nxt: 225	Cell: 39	Arc: 0
Edge: 228	A: 76	B: 75	Rev: 227	Nxt: 223	Cell: 7	Arc: 0
Edge: 229	A: 77	B: 102	Rev: 303	Nxt: 304	Cell: 8	Arc: 0
Edge: 230	A: 77	B: 22	Rev: 64	Nxt: 66	Cell: 52	Arc: 0
Edge: 231	A: 78	B: 109	Rev: 325	Nxt: 326	Cell: 40	Arc: 0
Edge: 232	A: 78	B: 46	Rev: 138	Nxt: 135	Cell: 24	Arc: 0
Edge: 233	A: 77	B: 78	Rev: 234	Nxt: 231	Cell: 40	Arc: 0
Edge: 234	A: 78	B: 77	Rev: 233	Nxt: 229	Cell: 8	Arc: 0
Edge: 235	A: 79	B: 122	Rev: 363	Nxt: 364	Cell: 9	Arc: 0
Edge: 236	A: 79	B: 6	Rev: 16	Nxt: 18	Cell: 62	Arc: 0
Edge: 237	A: 80	B: 111	Rev: 331	Nxt: 332	Cell: 41	Arc: 0
Edge: 238	A: 80	B: 48	Rev: 144	Nxt: 141	Cell: 25	Arc: 0
Edge: 239	A: 79	B: 80	Rev: 240	Nxt: 237	Cell: 41	Arc: 0
Edge: 240	A: 80	B: 79	Rev: 239	Nxt: 235	Cell: 9	Arc: 0
Edge: 241	A: 81	B: 17	Rev: 50	Nxt: 53	Cell: 10	Arc: 0.570733
Edge: 242	A: 81	B: 5	Rev: 13	Nxt: 14	Cell: 0	Arc: -0.924154
Edge: 243	A: 82	B: 49	Rev: 149	Nxt: 145	Cell: 42	Arc: 0
Edge: 244	A: 82	B: 113	Rev: 338	Nxt: 341	Cell: 58	Arc: 0
Edge: 245	A: 81	B: 82	Rev: 246	Nxt: 243	Cell: 42	Arc: 0
Edge: 246	A: 82	B: 81	Rev: 245	Nxt: 241	Cell: 10	Arc: 0
Edge: 247	A: 83	B: 126	Rev: 375	Nxt: 376	Cell: 11	Arc: 0
Edge: 248	A: 83	B: 1	Rev: 1	Nxt: 4	Cell: 64	Arc: 0
Edge: 249	A: 84	B: 51	Rev: 155	Nxt: 151	Cell: 43	Arc: 0
Edge: 250	A: 84	B: 115	Rev: 344	Nxt: 347	Cell: 59	Arc: 0
Edge: 251	A: 83	B: 84	Rev: 252	Nxt: 249	Cell: 43	Arc: 0
Edge: 252	A: 84	B: 83	Rev: 251	Nxt: 247	Cell: 11	Arc: 0
Edge: 253	A: 85	B: 21	Rev: 62	Nxt: 65	Cell: 12	Arc: 0.478782
Edge: 254	A: 85	B: 53	Rev: 157	Nxt: 158	Cell: 0	Arc: -0.910347
Edge: 255	A: 86	B: 117	Rev: 349	Nxt: 350	Cell: 44	Arc: 0
Edge: 256	A: 86	B: 54	Rev: 162	Nxt: 159	Cell: 28	Arc: 0
Edge: 257	A: 85	B: 86	Rev: 258	Nxt: 255	Cell: 44	Arc: 0
Edge: 258	A: 86	B: 85	Rev: 257	Nxt: 253	Cell: 12	Arc: 0
Edge: 259	A: 87	B: 112	Rev: 333	Nxt: 334	Cell: 13	Arc: 0
Edge: 260	A: 87	B: 7	Rev: 23	Nxt: 19	Cell: 57	Arc: 0
Edge: 261	A: 88	B: 55	Rev: 167	Nxt: 163	Cell: 45	Arc: 0
Edge: 262	A: 88	B: 119	Rev: 356	Nxt: 359	Cell: 61	Arc: 0
Edge: 263	A: 87	B: 88	Rev: 264	Nxt: 261	Cell: 45	Arc: 0
Edge: 264	A: 88	B: 87	Rev: 263	Nxt: 259	Cell: 13	Arc: 0
Edge: 265	A: 89	B: 18	Rev: 51	Nxt: 52	Cell: 14	Arc: 0
Edge: 266	A: 89	B: 114	Rev: 340	Nxt: 342	Cell: 26	Arc: 0
Edge: 267	A: 90	B: 57	Rev: 173	Nxt: 169	Cell: 46	Arc: 0
Edge: 268	A: 90	B: 121	Rev: 362	Nxt: 365	Cell: 62	Arc: 0
Edge: 269	A: 89	B: 90	Rev: 270	Nxt: 267	Cell: 46	Arc: 0
Edge: 270	A: 90	B: 89	Rev: 269	Nxt: 265	Cell: 14	Arc: 0
Edge: 271	A: 91	B: 20	Rev: 57	Nxt: 58	Cell: 15	Arc: 0
Edge: 272	A: 91	B: 116	Rev: 346	Nxt: 348	Cell: 27	Arc: 0
Edge: 273	A: 92	B: 59	Rev: 179	Nxt: 175	Cell: 47	Arc: 0
Edge: 274	A: 92	B: 123	Rev: 368	Nxt: 371	Cell: 63	Arc: 0
Edge: 275	A: 91	B: 92	Rev: 276	Nxt: 273	Cell: 47	Arc: 0
Edge: 276	A: 92	B: 91	Rev: 275	Nxt: 271	Cell: 15	Arc: 0
Edge: 277	A: 93	B: 118	Rev: 351	Nxt: 352	Cell: 16	Arc: 0
Edge: 278	A: 93	B: 13	Rev: 41	Nxt: 37	Cell: 60	Arc: 0
Edge: 279	A: 94	B: 125	Rev: 373	Nxt: 374	Cell: 48	Arc: 0
Edge: 280	A: 94	B: 62	Rev: 186	Nxt: 183	Cell: 32	Arc: 0
Edge: 281	A: 93	B: 94	Rev: 282	Nxt: 279	Cell: 48	Arc: 0
Edge: 282	A: 94	B: 93	Rev: 281	Nxt: 277	Cell: 16	Arc: 0
Edge: 283	A: 95	B: 64	Rev: 189	Nxt: 190	Cell: 17	Arc: 0
Edge: 284	A: 95	B: 31	Rev: 95	Nxt: 91	Cell: 33	Arc: 0
Edge: 285	A: 96	B: 71	Rev: 211	Nxt: 212	Cell: 49	Arc: 0
Edge: 286	A: 96	B: 8	Rev: 24	Nxt: 21	Cell: 5	Arc: 0
Edge: 287	A: 95	B: 96	Rev: 288	Nxt: 285	Cell: 49	Arc: 0
Edge: 288	A: 96	B: 95	Rev: 287	Nxt: 283	Cell: 17	Arc: 0
Edge: 289	A: 97	B: 34	Rev: 102	Nxt: 99	Cell: 18	Arc: 0
Edge: 290	A: 97	B: 66	Rev: 196	Nxt: 198	Cell: 2	Arc: 0
Edge: 291	A: 98	B: 25	Rev: 73	Nxt: 74	Cell: 50	Arc: 0
Edge: 292	A: 98	B: 73	Rev: 218	Nxt: 221	Cell: 38	Arc: 0
Edge: 293	A: 97	B: 98	Rev: 294	Nxt: 291	Cell: 50	Arc: 0
Edge: 294	A: 98	B: 97	Rev: 293	Nxt: 289	Cell: 18	Arc: 0
Edge: 295	A: 99	B: 36	Rev: 108	Nxt: 105	Cell: 19	Arc: 0
Edge: 296	A: 99	B: 68	Rev: 202	Nxt: 204	Cell: 3	Arc: 0
Edge: 297	A: 100	B: 27	Rev: 79	Nxt: 80	Cell: 51	Arc: 0
Edge: 298	A: 100	B: 75	Rev: 224	Nxt: 227	Cell: 39	Arc: 0
Edge: 299	A: 99	B: 100	Rev: 300	Nxt: 297	Cell: 51	Arc: 0
Edge: 300	A: 100	B: 99	Rev: 299	Nxt: 295	Cell: 19	Arc: 0
Edge: 301	A: 101	B: 38	Rev: 114	Nxt: 111	Cell: 20	Arc: 0
Edge: 302	A: 101	B: 70	Rev: 208	Nxt: 210	Cell: 4	Arc: 0
Edge: 303	A: 102	B: 77	Rev: 229	Nxt: 230	Cell: 52	Arc: 0
Edge: 304	A: 102	B: 14	Rev: 42	Nxt: 39	Cell: 8	Arc: 0
Edge: 305	A: 101	B: 102	Rev: 306	Nxt: 303	Cell: 52	Arc: 0
Edge: 306	A: 102	B: 101	Rev: 305	Nxt: 301	Cell: 20	Arc: 0
Edge: 307	A: 103	B: 72	Rev: 213	Nxt: 214	Cell: 21	Arc: 0
Edge: 308	A: 103	B: 39	Rev: 119	Nxt: 115	Cell: 37	Arc: 0
Edge: 309	A: 104	B: 24	Rev: 70	Nxt: 72	Cell: 53	Arc: 0.478782
Edge: 310	A: 104	B: 40	Rev: 117	Nxt: 118	Cell: 0	Arc: -0.910347
Edge: 311	A: 103	B: 104	Rev: 312	Nxt: 309	Cell: 53	Arc: 0
Edge: 312	A: 104	B: 103	Rev: 311	Nxt: 307	Cell: 21	Arc: 0
Edge: 313	A: 105	B: 42	Rev: 126	Nxt: 123	Cell: 22	Arc: 0
Edge: 314	A: 105	B: 74	Rev: 220	Nxt: 222	Cell: 6	Arc: 0
Edge: 315	A: 106	B: 63	Rev: 187	Nxt: 188	Cell: 54	Arc: 0
Edge: 316	A: 106	B: 2	Rev: 2	Nxt: 3	Cell: 1	Arc: 0
Edge: 317	A: 105	B: 106	Rev: 318	Nxt: 315	Cell: 54	Arc: 0
Edge: 318	A: 106	B: 105	Rev: 317	Nxt: 313	Cell: 22	Arc: 0
Edge: 319	A: 107	B: 44	Rev: 132	Nxt: 129	Cell: 23	Arc: 0
Edge: 320	A: 107	B: 76	Rev: 226	Nxt: 228	Cell: 7	Arc: 0
Edge: 321	A: 108	B: 28	Rev: 82	Nxt: 84	Cell: 55	Arc: 0.570733
Edge: 322	A: 108	B: 4	Rev: 9	Nxt: 10	Cell: 0	Arc: -0.924154
Edge: 323	A: 107	B: 108	Rev: 324	Nxt: 321	Cell: 55	Arc: 0
Edge: 324	A: 108	B: 107	Rev: 323	Nxt: 319	Cell: 23	Arc: 0
Edge: 325	A: 109	B: 78	Rev: 231	Nxt: 232	Cell: 24	Arc: 0
Edge: 326	A: 109	B: 45	Rev: 137	Nxt: 133	Cell: 40	Arc: 0
Edge: 327	A: 110	B: 67	Rev: 199	Nxt: 200	Cell: 56	Arc: 0
Edge: 328	A: 110	B: 3	Rev: 8	Nxt: 11	Cell: 3	Arc: 0
Edge: 329	A: 109	B: 110	Rev: 330	Nxt: 327	Cell: 56	Arc: 0
Edge: 330	A: 110	B: 109	Rev: 329	Nxt: 325	Cell: 24	Arc: 0
Edge: 331	A: 111	B: 80	Rev: 237	Nxt: 238	Cell: 25	Arc: 0
Edge: 332	A: 111	B: 47	Rev: 143	Nxt: 139	Cell: 41	Arc: 0
Edge: 333	A: 112	B: 87	Rev: 259	Nxt: 260	Cell: 57	Arc: 0
Edge: 334	A: 112	B: 23	Rev: 68	Nxt: 71	Cell: 13	Arc: 0
Edge: 335	A: 111	B: 112	Rev: 336	Nxt: 333	Cell: 57	Arc: 0
Edge: 336	A: 112	B: 111	Rev: 335	Nxt: 331	Cell: 25	Arc: 0
Edge: 337	A: 113	B: 50	Rev: 150	Nxt: 147	Cell: 26	Arc: 0
Edge: 338	A: 113	B: 82	Rev: 244	Nxt: 246	Cell: 10	Arc: 0
Edge: 339	A: 114	B: 9	Rev: 29	Nxt: 25	Cell: 58	Arc: 0
Edge: 340	A: 114	B: 89	Rev: 266	Nxt: 269	Cell: 46	Arc: 0
Edge: 341	A: 113	B: 114	Rev: 342	Nxt: 339	Cell: 58	Arc: 0
Edge: 342	A: 114	B: 113	Rev: 341	Nxt: 337	Cell: 26	Arc: 0
Edge: 343	A: 115	B: 52	Rev: 156	Nxt: 153	Cell: 27	Arc: 0
Edge: 344	A: 115	B: 84	Rev: 250	Nxt: 252	Cell: 11	Arc: 0
Edge: 345	A: 116	B: 11	Rev: 35	Nxt: 31	Cell: 59	Arc: 0
Edge: 346	A: 116	B: 91	Rev: 272	Nxt: 275	Cell: 47	Arc: 0
Edge: 347	A: 115	B: 116	Rev: 348	Nxt: 345	Cell: 59	Arc: 0
Edge: 348	A: 116	B: 115	Rev: 347	Nxt: 343	Cell: 27	Arc: 0
Edge: 349	A: 117	B: 86	Rev: 255	Nxt: 256	Cell: 28	Arc: 0
Edge: 350	A: 117	B: 53	Rev: 161	Nxt: 157	Cell: 44	Arc: 0
Edge: 351	A: 118	B: 93	Rev: 277	Nxt: 278	Cell: 60	Arc: 0
Edge: 352	A: 118	B: 29	Rev: 86	Nxt: 89	Cell: 16	Arc: 0
Edge: 353	A: 117	B: 118	Rev: 354	Nxt: 351	Cell: 60	Arc: 0
Edge: 354	A: 118	B: 117	Rev: 353	Nxt: 349	Cell: 28	Arc: 0
Edge: 355	A: 119	B: 56	Rev: 168	Nxt: 165	Cell: 29	Arc: 0
Edge: 356	A: 119	B: 88	Rev: 262	Nxt: 264	Cell: 13	Arc: 0
Edge: 357	A: 120	B: 4	Rev: 10	Nxt: 12	Cell: 61	Arc: 0.296199
Edge: 358	A: 120	B: 24	Rev: 69	Nxt: 70	Cell: 0	Arc: -0.821204
Edge: 359	A: 119	B: 120	Rev: 360	Nxt: 357	Cell: 61	Arc: 0
Edge: 360	A: 120	B: 119	Rev: 359	Nxt: 355	Cell: 29	Arc: 0
Edge: 361	A: 121	B: 58	Rev: 174	Nxt: 171	Cell: 30	Arc: 0
Edge: 362	A: 121	B: 90	Rev: 268	Nxt: 270	Cell: 14	Arc: 0
Edge: 363	A: 122	B: 79	Rev: 235	Nxt: 236	Cell: 62	Arc: 0
Edge: 364	A: 122	B: 15	Rev: 44	Nxt: 47	Cell: 9	Arc: 0
Edge: 365	A: 121	B: 122	Rev: 366	Nxt: 363	Cell: 62	Arc: 0
Edge: 366	A: 122	B: 121	Rev: 365	Nxt: 361	Cell: 30	Arc: 0
Edge: 367	A: 123	B: 60	Rev: 180	Nxt: 177	Cell: 31	Arc: 0
Edge: 368	A: 123	B: 92	Rev: 274	Nxt: 276	Cell: 15	Arc: 0
Edge: 369	A: 124	B: 59	Rev: 176	Nxt: 179	Cell: 63	Arc: 0.920219
Edge: 370	A: 124	B: 28	Rev: 81	Nxt: 82	Cell: 0	Arc: -0.556193
Edge: 371	A: 123	B: 124	Rev: 372	Nxt: 369	Cell: 63	Arc: 0
Edge: 372	A: 124	B: 123	Rev: 371	Nxt: 367	Cell: 31	Arc: 0
Edge: 373	A: 125	B: 94	Rev: 279	Nxt: 280	Cell: 32	Arc: 0
Edge: 374	A: 125	B: 61	Rev: 185	Nxt: 181	Cell: 48	Arc: 0
Edge: 375	A: 126	B: 83	Rev: 247	Nxt: 248	Cell: 64	Arc: 0
Edge: 376	A: 126	B: 19	Rev: 56	Nxt: 59	Cell: 11	Arc: 0
Edge: 377	A: 125	B: 126	Rev: 378	Nxt: 375	Cell: 64	Arc: 0
Edge: 378	A: 126	B: 125	Rev: 377	Nxt: 373	Cell: 32	Arc: 0
Cell: 1	X: -12.4524	Y: 172.2	R: 23.7764	Vol: 2500.84	Edge: 192	Color: ffffff	Type: 2	Conc: 5	Sta: 0	Gra: 100
Cell: 2	X: 162.588	Y: 155.052	R: 24.2667	Vol: 2500.84	Edge: 198	Color: ffffff	Type: 2	Conc: 5	Sta: 0	Gra: 100
Cell: 3	X: -39.2966	Y: -33.4001	R: 0	Vol: 2500.84	Edge: 204	Color: 0000ff	Type: 0	Conc: 5	Sta: 0	Gra: 0
Cell: 4	X: 187.454	Y: -18.5884	R: 0	Vol: 2500.84	Edge: 210	Color: ffffff	Type: 2	Conc: 5	Sta: 0	Gra: 0
Cell: 5	X: -92.5074	Y: 142.405	R: 0	Vol: 2500.84	Edge: 216	Color: ffffff	Type: 2	Conc: 5	Sta: 0	Gra: 0
Cell: 6	X: 72.615	Y: 179.941	R: 0	Vol: 2500.84	Edge: 222	Color: ffffff	Type: 2	Conc: 5	Sta: 0	Gra: 0
Cell: 7	X: -164.609	Y: -29.5933	R: 0	Vol: 2500.84	Edge: 228	Color: ffffff	Type: 2	Conc: 5	Sta: 0	Gra: 0
Cell: 8	X: 75.7616	Y: -7.54761	R: 0	Vol: 2500.84	Edge: 234	Color: 0000ff	Type: 0	Conc: 5	Sta: 0	Gra: 0
Cell: 9	X: -10.2289	Y: 60.752	R: 0	Vol: 2500.84	Edge: 240	Color: 0000ff	Type: 0	Conc: 5	Sta: 0	Gra: 0.000610297
Cell: 10	X: 201.776	Y: 69.1327	R: 0	Vol: 2500.84	Edge: 246	Color: ffffff	Type: 2	Conc: 5	Sta: 0	Gra: 0
Cell: 11	X: -32.0794	Y: -140.774	R: 0	Vol: 2500.84	Edge: 252	Color: ffffff	Type: 2	Conc: 5	Sta: 0	Gra: 0
Cell: 12	X: 159.836	Y: -94.5637	R: 0	Vol: 2500.84	Edge: 258	Color: ffffff	Type: 2	Conc: 5	Sta: 0	Gra: 1.46344e-315
Cell: 13	X: -128.672	Y: 47.6131	R: 0	Vol: 2500.84	Edge: 264	Color: ff0000	Type: 1	Conc: 5	Sta: 0	Gra: 0
Cell: 14	X: 84.4286	Y: 74.2368	R: 0	Vol: 2500.84	Edge: 270	Color: ff0000	Type: 1	Conc: 5	Sta: 0	Gra: 0
Cell: 15	X: -126.7	Y: -115.435	R: 0	Vol: 2500.84	Edge: 276	Color: ffffff	Type: 2	Conc: 5	Sta: 0	Gra: 0
Cell: 16	X: 54.8929	Y: -97.7078	R: 0	Vol: 2500.84	Edge: 282	Color: ff0000	Type: 1	Conc: 5	Sta: 0	Gra: 0
Cell: 17	X: -51.2993	Y: 154.076	R: 0	Vol: 2500.84	Edge: 288	Color: ffffff	Type: 2	Conc: 5	Sta: 0	Gra: 0
Cell: 18	X: 115.973	Y: 167.939	R: 0	Vol: 2500.84	Edge: 294	Color: ffffff	Type: 2	Conc: 5	Sta: 0	Gra: 0
Cell: 19	X: -101.576	Y: -34.0212	R: 0	Vol: 2500.84	Edge: 300	Color: ff0000	Type: 1	Conc: 5	Sta: 0	Gra: 0
Cell: 20	X: 131.278	Y: -5.34211	R: 0	Vol: 2500.84	Edge: 306	Color: ff0000	Type: 1	Conc: 5	Sta: 0	Gra: 0
Cell: 21	X: -137.857	Y: 134.652	R: 0	Vol: 2500.84	Edge: 312	Color: ffffff	Type: 2	Conc: 5	Sta: 0	Gra: 0
Cell: 22	X: 28.1913	Y: 195.306	R: 0	Vol: 2500.84	Edge: 318	Color: ffffff	Type: 2	Conc: 5	Sta: 0	Gra: 0
Cell: 23	X: -216.333	Y: -21.9496	R: 0	Vol: 2500.84	Edge: 324	Color: ffffff	Type: 2	Conc: 5	Sta: 0	Gra: 1.46351e-315
Cell: 24	X: 20.0205	Y: -14.4167	R: 0	Vol: 2500.84	Edge: 330	Color: 0000ff	Type: 0	Conc: 5	Sta: 0	Gra: 0
Cell: 25	X: -65.409	Y: 50.2347	R: 0	Vol: 2500.84	Edge: 336	Color: 0000ff	Type: 0	Conc: 5	Sta: 0	Gra: 0
Cell: 26	X: 143.237	Y: 71.9888	R: 0	Vol: 2500.84	Edge: 342	Color: ffffff	Type: 2	Conc: 5	Sta: 0	Gra: 0
Cell: 27	X: -77.3005	Y: -124.203	R: 0	Vol: 2500.84	Edge: 348	Color: ffffff	Type: 2	Conc: 5	Sta: 0	Gra: 0
Cell: 28	X: 105.183	Y: -89.0868	R: 0	Vol: 2500.84	Edge: 354	Color: ff0000	Type: 1	Conc: 5	Sta: 0	Gra: 0
Cell: 29	X: -188.618	Y: 61.5427	R: 0	Vol: 2500.84	Edge: 360	Color: ffffff	Type: 2	Conc: 5	Sta: 0	Gra: 0
Cell: 30	X: 35.3492	Y: 85.0517	R: 0	Vol: 2500.84	Edge: 366	Color: ff0000	Type: 1	Conc: 5	Sta: 0	Gra: 0
Cell: 31	X: -183.493	Y: -111.64	R: 0	Vol: 2500.84	Edge: 372	Color: ffffff	Type: 2	Conc: 5	Sta: 0	Gra: 0
Cell: 32	X: 9.55211	Y: -113.964	R: 0	Vol: 2500.84	Edge: 378	Color: ff0000	Type: 1	Conc: 5	Sta: 0	Gra: 0
Cell: 33	X: -9.55211	Y: 113.964	R: 0	Vol: 2500.84	Edge: 191	Color: ff0000	Type: 1	Conc: 5	Sta: 0	Gra: 0
Cell: 34	X: 183.493	Y: 111.64	R: 0	Vol: 2500.84	Edge: 197	Color: ffffff	Type: 2	Conc: 5	Sta: 0	Gra: 0
Cell: 35	X: -35.3492	Y: -85.0517	R: 0	Vol: 2500.84	Edge: 203	Color: ff0000	Type: 1	Conc: 5	Sta: 0	Gra: 0.0199055
Cell: 36	X: 188.618	Y: -61.5427	R: 0	Vol: 2500.84	Edge: 209	Color: ffffff	Type: 2	Conc: 5	Sta: 0	Gra: 0
Cell: 37	X: -105.183	Y: 89.0868	R: 0	Vol: 2500.84	Edge: 215	Color: ff0000	Type: 1	Conc: 5	Sta: 0	Gra: 0
Cell: 38	X: 77.3005	Y: 124.203	R: 0	Vol: 2500.84	Edge: 221	Color: ffffff	Type: 2	Conc: 5	Sta: 0	Gra: 0
Cell: 39	X: -143.237	Y: -71.9888	R: 0	Vol: 2500.84	Edge: 227	Color: ffffff	Type: 2	Conc: 5	Sta: 0	Gra: 0
Cell: 40	X: 65.409	Y: -50.2347	R: 0	Vol: 2500.84	Edge: 233	Color: 0000ff	Type: 0	Conc: 5	Sta: 0	Gra: 0
Cell: 41	X: -20.0205	Y: 14.4167	R: 0	Vol: 2500.84	Edge: 239	Color: 0000ff	Type: 0	Conc: 5	Sta: 0	Gra: 0
Cell: 42	X: 216.333	Y: 21.9496	R: 0	Vol: 2500.84	Edge: 245	Color: ffffff	Type: 2	Conc: 5	Sta: 0	Gra: 0
Cell: 43	X: -28.1913	Y: -195.306	R: 0	Vol: 2500.84	Edge: 251	Color: ffffff	Type: 2	Conc: 5	Sta: 0	Gra: 0
Cell: 44	X: 137.857	Y: -134.652	R: 0	Vol: 2500.84	Edge: 257	Color: ffffff	Type: 2	Conc: 5	Sta: 0	Gra: 1.46344e-315
Cell: 45	X: -131.278	Y: 5.34211	R: 0	Vol: 2500.84	Edge: 263	Color: ff0000	Type: 1	Conc: 5	Sta: 0	Gra: 1.46376e-315
Cell: 46	X: 101.576	Y: 34.0212	R: 0	Vol: 2500.84	Edge: 269	Color: ff0000	Type: 1	Conc: 5	Sta: 0	Gra: 0
Cell: 47	X: -115.973	Y: -167.939	R: 0	Vol: 2500.84	Edge: 275	Color: ffffff	Type: 2	Conc: 5	Sta: 0	Gra: 0
Cell: 48	X: 51.2993	Y: -154.076	R: 0	Vol: 2500.84	Edge: 281	Color: ffffff	Type: 2	Conc: 5	Sta: 0	Gra: 0
Cell: 49	X: -54.8929	Y: 97.7078	R: 0	Vol: 2500.84	Edge: 287	Color: ff0000	Type: 1	Conc: 5	Sta: 0	Gra: 0
Cell: 50	X: 126.7	Y: 115.435	R: 0	Vol: 2500.84	Edge: 293	Color: ffffff	Type: 2	Conc: 5	Sta: 0	Gra: 0
Cell: 51	X: -84.4286	Y: -74.2368	R: 0	Vol: 2500.84	Edge: 299	Color: ff0000	Type: 1	Conc: 5	Sta: 0	Gra: 0
Cell: 52	X: 128.672	Y: -47.6131	R: 0	Vol: 2500.84	Edge: 305	Color: ff0000	Type: 1	Conc: 5	Sta: 0	Gra: 0
Cell: 53	X: -159.836	Y: 94.5637	R: 0	Vol: 2500.84	Edge: 311	Color: ffffff	Type: 2	Conc: 5	Sta: 0	Gra: 0
Cell: 54	X: 32.0794	Y: 140.774	R: 0	Vol: 2500.84	Edge: 317	Color: ffffff	Type: 2	Conc: 5	Sta: 0	Gra: 0
Cell: 55	X: -201.776	Y: -69.1327	R: 0	Vol: 2500.84	Edge: 323	Color: ffffff	Type: 2	Conc: 5	Sta: 0	Gra: 0
Cell: 56	X: 10.2289	Y: -60.752	R: 0	Vol: 2500.84	Edge: 329	Color: 0000ff	Type: 0	Conc: 5	Sta: 0	Gra: 0
Cell: 57	X: -75.7616	Y: 7.54761	R: 0	Vol: 2500.84	Edge: 335	Color: 0000ff	Type: 0	Conc: 5	Sta: 0	Gra: 0
Cell: 58	X: 164.609	Y: 29.5933	R: 0	Vol: 2500.84	Edge: 341	Color: ffffff	Type: 2	Conc: 5	Sta: 0	Gra: 0
Cell: 59	X: -72.615	Y: -179.941	R: 0	Vol: 2500.84	Edge: 347	Color: ffffff	Type: 2	Conc: 5	Sta: 0	Gra: 0
Cell: 60	X: 92.5074	Y: -142.405	R: 0	Vol: 2500.84	Edge: 353	Color: ffffff	Type: 2	Conc: 5	Sta: 0	Gra: 0
Cell: 61	X: -187.454	Y: 18.5884	R: 0	Vol: 2500.84	Edge: 359	Color: ffffff	Type: 2	Conc: 5	Sta: 0	Gra: 0
Cell: 62	X: 39.2966	Y: 33.4001	R: 0	Vol: 2500.84	Edge: 365	Color: 0000ff	Type: 0	Conc: 5	Sta: 0	Gra: 0
Cell: 63	X: -162.588	Y: -155.052	R: 0	Vol: 2500.84	Edge: 371	Color: ffffff	Type: 2	Conc: 5	Sta: 0	Gra: 0
Cell: 64	X: 12.4524	Y: -172.2	R: 0	Vol: 2500.84	Edge: 377	Color: ffffff	Type: 2	Conc: 5	Sta: 0	Gra: 0
