# Supplementary material for: Mechanical Model of Geometric Cell and Topological Algorithm for Cell Dynamics from Single-Cell to Formation of Monolayered Tissues with Pattern
Source: PLoS One. 2015 May 14;10(5):e0126484. doi: 10.1371/journal.pone.0126484 (PMC4431879; doi:10.1371/journal.pone.0126484)
Supplement: S1 Software — (ZIP) [file pone.0126484.s009.zip › code4cellmodel/Linux/cell.cpp]

#include <math.h>
#include <iostream>
#include <vector>
#include <time.h>
#include <algorithm>
#include "cell.h"
#include "vert.h"
#include "edge.h"
#include "global.h"

using namespace std;

extern vector<CVert*>Verts;
extern vector<CEdge*>Edges;
extern vector<CCell*>Cells;

CCell::CCell()
{
	dX = 0;
	dY = 0;
	P = 0;
	State = 0;
	nNCutEdgeCells[0] = 0;
	nNCutEdgeCells[1] = 0;
	nNCutEdgeCells[2] = 0;
	nNCutEdgeCells[3] = 0;
}

int CCell::getIndex()
{
	return this->In;
}

int CCell::setIndex(int IDX)
{
	this->In = IDX;
	return 1;
}

double CCell::getXmin()
{
	return this->Xmin;
}

int CCell::setXmin(double Xmin)
{
	this->Xmin = Xmin;
	return 1;
}

double CCell::getXmax()
{
	return this->Xmax;
}

int CCell::setXmax(double Xmax)
{
	this->Xmax = Xmax;
	return 1;
}

double CCell::getXcoor()
{
	return this->X;
}

int CCell::setXcoor(double x)
{
	this->X = x;
	return 1;
}

double CCell::getYcoor()
{
	return this->Y;
}

int CCell::setYcoor(double y)
{
	this->Y = y;
	return 1;
}

double CCell::getXdisp()
{
	return this->dX;
}

int CCell::setXdisp(double dx)
{
	this->dX = dx;
	return 1;
}

double CCell::getYdisp()
{
	return this->dY;
}

int CCell::setYdisp(double dy)
{
	this->dY = dy;
	return 1;
}

double CCell::getRadius()
{
	return this->R;
}

int CCell::setRadius(double r)
{
	this->R = r;
	return 1;
}


double CCell::getPressure()
{
	return this->P;
}

int CCell::setPressure(double p)
{
	this->P = p;
	return 1;
}

char CCell::getState()
{
	return this->State;
}

int CCell::setState(char s)
{
	this->State = s;
	return 1;
}

CEdge* CCell::getEdge()
{
	return this->Edge;
}

int CCell::setEdge(CEdge* e)
{
	this->Edge = e;
	return 1;
}

double CCell::getVol()
{
	return this->Vol;
}

int CCell::setVol(double v)
{
	this->Vol = v;
	return 1;
}

int CCell::getCount()
{
	return this->Count;
}

int CCell::setCount(int c)
{
	this->Count = c;
	return 1;
}

unsigned CCell::getColor()
{
	return this->Color;
}

int CCell::setColor(unsigned co)
{
	this->Color = co;
	return 1;
}

int CCell::getGenerationConc()
{
	return this->Conc;
}

int CCell::setGenerationConc(int conc)
{
	this->Conc = conc;
	return 1;
}

char CCell::getDecision()
{
	return this->Sta;
}

int CCell::setDecision(char sta)
{
	this->Sta = sta;
	return 1;
}

double CCell::getAge()
{
	return this->Age;
}

int CCell::setAge(double age)
{
	this->Age = age;
	return 1;
}

int CCell::getGeneration()
{
	return this->nPGen;
}

int CCell::setGeneration(int gen)
{
	this->nPGen = gen;
	return 1;
}

int CCell::getDivType()
{
	return this->divtype;
}

int CCell::setDivType(int divtype)
{
	this->divtype = divtype;
	return 1;
}

int CCell::getCellType()
{
	return this->Type;
}

int CCell::setCellType(int celltype)
{
	this->Type = celltype;
	return 1;
}

double CCell::getGrowthRate()
{
	return this->GRate;
}

int CCell::setGrowthRate(double grate)
{
	this->GRate = grate;
	return 1;
}

int CCell::getNum1LSCell() { return this->nN1L[0]; }

int CCell::getNum1LPCell() { return this->nN1L[1]; }

int CCell::getNum1LDCell() { return this->nN1L[2]; }

int CCell::getNum1LNCell() { return this->nN1L[3]; }

int CCell::getNum2LSCell() { return this->nN2L[0]; }

int CCell::getNum2LPCell() { return this->nN2L[1]; }

int CCell::getNum2LDCell() { return this->nN2L[2]; }

int CCell::getNum3LSCell() { return this->nN3L[0]; }

int CCell::getNum3LPCell() { return this->nN3L[1]; }

int CCell::getNum3LDCell() { return this->nN3L[2]; }

int CCell::getNum4LSCell() { return this->nN4L[0]; }

int CCell::getNum4LPCell() { return this->nN4L[1]; }

int CCell::getNum4LDCell() { return this->nN4L[2]; }


int CCell::setNum1LSCell(int n) { this->nN1L[0] = n; return 1; }

int CCell::setNum1LPCell(int n) { this->nN1L[1] = n; return 1; }

int CCell::setNum1LDCell(int n) { this->nN1L[2] = n; return 1; }

int CCell::setNum1LNCell(int n) { this->nN1L[3] = n; return 1; }

int CCell::setNum2LSCell(int n) { this->nN2L[0] = n; return 1; }

int CCell::setNum2LPCell(int n) { this->nN2L[1] = n; return 1; }

int CCell::setNum2LDCell(int n) { this->nN2L[2] = n; return 1; }

int CCell::setNum3LSCell(int n) { this->nN3L[0] = n; return 1; }

int CCell::setNum3LPCell(int n) { this->nN3L[1] = n; return 1; }

int CCell::setNum3LDCell(int n) { this->nN3L[2] = n; return 1; }

int CCell::setNum4LSCell(int n) { this->nN4L[0] = n; return 1; }

int CCell::setNum4LPCell(int n) { this->nN4L[1] = n; return 1; }

int CCell::setNum4LDCell(int n) { this->nN4L[2] = n; return 1; }


///////////////////////////////////////////////////////////////////////////////////////////////////
// Calculates the Volume of the Cell
///////////////////////////////////////////////////////////////////////////////////////////////////
double CCell::Volume()
{	double x,y,a,b,s;
	CEdge *E;
	if(!Edge) return R*R*PI; // if cell has no edge Volume = Area of Circle
	E=Edge; s=0;
	
	while(1)			// sum area under each edge
	{	x=E->getVertA()->getXcoor()-E->getVertB()->getXcoor(); y=E->getVertA()->getYcoor()+E->getVertB()->getYcoor(); // x = Ax - Bx ; y = (Ay + By)/2
		s+=x*y/2.; // Area = x*y
		if(E->getArc()) // correction for arc instead of a straight line.
		{	a=E->getArc(); b=sin(a); y=E->getVertA()->getYcoor()-E->getVertB()->getYcoor();
			s+=(a-b*cos(a))*(x*x+y*y)/4/b/b;
		}
		E=E->getNxt(); if(E==Edge) break;
	}
	return s;
}

bool CCell::Inside(double x,double y) // never called
{	double x0,x1,xx,y0,y1,yy,ct;
	CEdge *E;
	if(!Edge)
	{	x-=X; y-=Y; return x*x+y*y<R*R;}

	E=Edge;
	while(1)
	{	x0=E->getVertA()->getXcoor(); y0=E->getVertA()->getYcoor();
		x1=E->getVertB()->getXcoor(); y1=E->getVertB()->getYcoor();
		if(x*y0+x0*y1+x1*y-y*x0-y0*x1-y1*x<0)
		{	if(!E->getArc()) return false;
			ct=1./tan(E->getArc());
			xx=(x0+x1-(y1-y0)*ct)*0.5;
			yy=(y0+y1+(x1-x0)*ct)*0.5;
			x0-=xx; y0-=yy;
			x1=x-xx; y1=y-yy;
			if(x1*x1+y1*y1>x0*x0+y0*y0) return false;
		}
		E=E->getNxt(); if(E==Edge) break;
	}
	return true;
}

///////////////////////////////////////////////////////////////////////////////////////////////////
// Calculates the Center of mass of the Cell.
///////////////////////////////////////////////////////////////////////////////////////////////////
void CCell::FindCenter()
{	CVert *A,*B,*C;
	CEdge *E;
	double r,d,m,M;
	if(!Edge) return;
	X=0; Y=0; M=0;
	E=Edge; A=E->getVertA();
	while(1)
	{	E=E->getNxt(); B=E->getVertA(); C=E->getVertB();
		if(C==A) break;
		m=((B->getXcoor()-A->getXcoor())*(C->getYcoor()-A->getYcoor())-(C->getXcoor()-A->getXcoor())*(B->getYcoor()-A->getYcoor()))*0.5;
		X+=(A->getXcoor()+B->getXcoor()+C->getXcoor())*m/3.;
		Y+=(A->getYcoor()+B->getYcoor()+C->getYcoor())*m/3.;
		M+=m;
	}
	E=Edge;
	while(1)
	{	if(E->getArc())
		{	r=E->getLen()*0.5/E->getArc();
			d=2./3.*E->getSin()*E->getSin()*E->getSin() - E->getArc()*E->getCos() + E->getSin()*E->getCos()*E->getCos();
			d*=r; d/=E->getArc() - E->getSin()*E->getCos();
			m=r*r*(E->getArc()-E->getSin()*E->getCos());
			X+=((E->getVertA()->getXcoor()+E->getVertB()->getXcoor())*0.5 + d*(E->geteY()*E->getCos()+E->geteX()*E->getSin()))*m;
			Y+=((E->getVertA()->getYcoor()+E->getVertB()->getYcoor())*0.5 - d*(E->geteX()*E->getCos()-E->geteY()*E->getSin()))*m;
			M+=m;
//XY zz={(E->getVertA()->getXcoor()+E->getVertB()->getXcoor())*0.5,(E->getVertA()->getYcoor()+E->getVertB()->getYcoor())*0.5};
//AddVert(zz);
//XY zz1={(E->getVertA()->getXcoor()+E->getVertB()->getXcoor())*0.5 + d*(E->geteY()*E->getCos()+E->geteX()*E->getSin()),(E->getVertA()->getYcoor()+E->getVertB()->getYcoor())*0.5 - d*(E->geteX()*E->getCos()-E->geteY()*E->getSin())};
//AddVert(zz1);
//CString S; S.Format("d=%lg",d); AfxMessageBox(S);
		}
		E=E->getNxt(); if(E==Edge) break;
	}

	if(M){ X/=M; Y/=M;} else { X=A->getXcoor(); Y=A->getYcoor();}
}


void CCell::Update()
{
	int m=20;
	CEdge *E;
	CCell *C;
	if(Color != 0x000000 && Color != 0x0000ff && Color != 0x00ff00)
	{
		E=Edge; if(!E) return ;
		while(1)
		{	C=E->getRev()->getCell();
			if(C)
			{	
				if(C->field < m)
					m = C->field;
			}
			E=E->getNxt(); if(E==Edge) break;
		}
		if(m > -1)
			field = m + 1;
	}
}


//double CCell::Tension(CCell*C){ return 1.0;}

/*
*/
double CCell::Tension(CCell*C)
{
	if (this->Type == 0 && C->Type == 3) // Tension between stem cell and niche cell
		return 0.8;
		//return 1.8;
	else if (this->Type == 3 && C->Type == 3) // Tension between niche cells
		return 0.6;
		//return 1.6;
	else if (this->Type == 0 && C->Type == 0) // Tension between stem cells
		return 1.0;
		//return 1.2;
	else if ((this->Type == 0 && C->Type == 1) || (this->Type == 1 && C->Type == 0)) // Tension between stem cell and progenitor cell
		return 1.5;
	else if ((this->Type == 0 && C->Type == 2) || (this->Type == 2 && C->Type == 0)) // Tension between stem cell and differentiated cell
		return 1.5;
	else
		return 1.0;
}

double CCell::GetAngle(int Opt)
{
	int num1=500, num2=-1;
	double Mag,An;
	CEdge *E=0,*Sm=0,*Lg=0;
	XY V,D;
	E = Edge;
	if(!E)
	{
		num1=1+rand()%5;
		An = num1*PI/6;
		return An;
	}
	else
	{
		while(1)
		{
			if(E->getRev()->getCell())
			{
				if(E->getArc() == 0)
				{
					V.x = E->getVertA()->getXcoor()-E->getVertB()->getXcoor();
					V.y = E->getVertA()->getYcoor()-E->getVertB()->getYcoor();
					Mag = sqrt((V.x*V.x)+(V.y*V.y));
					if(Mag < num1)
					{
						num1 = (int)Mag;
						Sm = E;
					}
					if(Mag > num2)
					{
						num2 = (int)Mag;
						Lg = E;
					}
				}
			}
			E = E->getNxt();
			if(E == Edge)
				break;
		}
		if(Opt == 1 && num1 != 500)
		{	E = Sm;	}
		else if(Opt == 2 && num2 != -1)
		{	E = Lg;	}
		else
		{
			//num1 = rand()%180;
			//return (num1*PI/180);
			num1=1+rand()%5;
		    An = num1*PI/6;
			return An;
		}
		FindCenter();
		D.x = (E->getVertA()->getXcoor()+E->getVertB()->getXcoor())/2;
		D.y = (E->getVertA()->getYcoor()+E->getVertB()->getYcoor())/2;
		V.x = D.x-X;
		V.y = D.y-Y;
		Mag = sqrt((V.x*V.x)+(V.y*V.y));
		An = acos(V.x/Mag);
		//printf("Angle %2.2f\n",An*180/PI);
		return An;
	}
}


//yingzi
double CCell::Growth1()
{    double gt;
     gt=Gmor+Gmech;
     //gt=0.02;
	 return gt;
}

/*
double CCell::Growth2()
{    double gt;
     gt=Gmor*Gmech;
	 return gt;
}
*/


double CCell::getMorphogen()
{
	double mor;

//1:gradient morphogen
//  gmor=Morph*exp(-distance/lamda);


//2:stimulate morphogen
    mor=Morph*exp(-distance/lamda);
	
	if(mor>=Tm)
	  mor=0.01*(1+rand()%7);
	else
	  mor=0;

	return mor;
}

double CCell::Morphogen()
{
	double gmor;

//1:gradient morphogen
//  gmor=Morph*exp(-distance/lamda);


//2:stimulate morphogen
    gmor=Morph*exp(-distance/lamda);
	
	if(gmor>=Tm)
	  gmor=0.01*(1+rand()%7);
	else
	  gmor=0;

	return gmor;
}

double CCell::Mechanices()
{
	return 0;
}

double CCell::Dis()
{   double d;
    FindCenter();
    d=sqrt((X*X)+(Y*Y));
	return d;
}

int CCell::Decide()//dicide whether to grow or divide based on the volume
{
	// TEST APOPTOSIS
	/*
	if (divtype == -2)
		return -2;
	*/
	// TEST APOPTOSIS

	if(Vol<=4100)
		return 0;//grow
	else if (Type == 0 && divtype == -1)
		return 0; // stem cell grow until full size
	else if (Type == 2 && divtype == -1)
		return -1; // Neither divide nor grow.
	else if (Type == 2 && divtype == -2)
	//else if (divtype == -2)
		return -2; // Let it die.
	else if (Type == 3) 
		return -1;
	else
		return 1;//divide
}


// FOR GENERATE INIT FILE
// NO DIFFERENTIATION
int CCell::stochcell_init ()
{
	this->GRate = 100;
	this->divtype = -1;

	if (this->Type == 0) // S cell
	{
		this->divtype = 0;
		if (this->isBoundary())
		{
			if (this->getNumEdges() <= 2) this->divtype = -2;
			return 0;
		}
	}
	else if (this->Type == 1) // P cell
	{
	}
	else // D cell
	{
		if(Vol>=4000)
		{
			this->GRate = 0;
		}

		if (this->isBoundary())
		{
			if (this->getNumEdges() <= 1) this->divtype = -2;
			return 0;
		}
	}

	return 1;
}


// Original feedbacks
int CCell::stochcell1 (double IGS, double IGP, double IGD, double IDSR, double IDSS, double IDSA, double IDPR, double IDPS, double IDPA)
{
	// For generating a starting tissue
	//GRate = 100;
	//divtype = 0;
	//return 0;
	//

	//C->Type, C->nPGen, C->GRate, C->nN3L[0], C->nN3L[1], C->nN3L[2], C->divtype
	
	double VGS0 = 50.0;
	double VGP0 = 50.0;
	//double VGD0 = 50.0;
	// Basal division probabilities
	double DPSR0 = 1;
	double DPSS0 = 1;
	double DPSA0 = 1;

	double DPPR0 = 1;
	double DPPS0 = 1;
	double DPPA0 = 1;

	double pR = 0;
	double pS = 0;
	double pA = 0;

	double NC = 0;

	//cout << "WHAT? " << DPSR0 << endl;

	if (this->Type == 0) // S cell
	{
		//double r2 = (double)rand()/RAND_MAX;
		GRate = VGS0 / (1 + IGS*nN3L[2]);
		if (GRate < 0.1 * VGS0) GRate = 0.0;
	
		pR = DPSR0 / (1 + IDSR*nN3L[2]);
		pS = DPSS0 / (1 + IDSS*nN3L[2]);
		pA = DPSA0 / (1 + IDSA*nN3L[2]);
		NC = pR + pS + pA;
		pR = pR/NC;
		pS = pS/NC;
		pA = pA/NC;
	}
	else if (this->Type == 1) // P cell
	{
		GRate = VGP0 / (1 + IGP*nN3L[2]);
		if (GRate < 0.1 * VGP0) GRate = 0.0;
		if (nPGen <= 1)
		{
			pR = DPPR0 / (1 + IDPR*nN3L[2]);
			pS = DPPS0 / (1 + IDPS*nN3L[2]);
			pA = DPPA0 / (1 + IDPA*nN3L[2]);
		}
		else if (nPGen >= 2)
		{
			pR = 0;
			pS = DPPS0 / (1 + IDPS*nN3L[2]);
			pA = 0;
		}
		NC = pR + pS + pA;
		pR = pR/NC;
		pS = pS/NC;
		pA = pA/NC;
	}
	else // D cell
	{
		pR = 0;
		pS = 0;
		pA = 0;
		this->divtype = -1;
		if (this->Vol < 4000) this->GRate = 25;
		else this->GRate = 0.0;
		//this->DPR = pR;
		//this->DPS = pS;
		//this->DPA = pA;
		//if (this->Age > 300 && this->isBoundary())
		if (this->isBoundary())
		{
			double r2 = (double)rand()/RAND_MAX;
			if (r2 > 0.9 && this->getNumEdges() <= 1) divtype = -2;
			else if (r2 > 0.99 && this->getNumEdges() == 2) divtype = -2;
			//else if (r2 > 0.999 && this->getNumEdges() == 3) divtype = -2;
			//else if (r2 > 0.9998 && this->getNumEdges() == 4) divtype = -2;
			//else if (r2 > 0.99999 && this->getNumEdges() >= 4) divtype = -2;
			//cout << "r2?" << r2 << ", N1?" << this->getNumEdges() << endl;
		}

		return 0;
	}


	//double r1 = (double)rand()/RAND_MAX;
	//GRate = 2000 / (-log(r1)/Vtot * 3600);

	//cout << V0 << " " << GRate << " " << Vr << " " << Vs << " " << Va << endl;

	double r2 = (double)rand()/RAND_MAX;
	if (r2 >= 0 && r2 < pR)
	{
		this->divtype = 0; // self-renewal
	}
	else if (r2 >= pR && r2 < pR+pS)
	{
		this->divtype = 1; // symmetric division
	}
	else if (r2 >= pR+pS && r2 <= 1)
	{
		this->divtype = 2; // asymmetric division
	}


	return 1;
}


// New feedbacks with niche idea in it, for wound healing
int CCell::stochcell_wh (double IGS, double IGP, double IGD, double AWH, double pQS, double IDSR, double IDSS, double IDSA, double IDPR, double IDPS, double IDPA)
{
	double VGS0 = 100.0;
	double VGP0 = 50.0;
	//double VGD0 = 50.0;
	// Basal division probabilities
	double DPSR0 = 1;
	double DPSS0 = 1;
	double DPSA0 = 1;

	double DPPR0 = 1;
	double DPPS0 = 1;
	double DPPA0 = 1;

	double pQ = 0; // Probability of quiescence of stem cell
	double pR = 0;
	double pS = 0;
	double pA = 0;

	double NC = 0;

	double r2 = 0;
	//double nicheatt = 0;

	//cout << "    TEST3" << endl;

	if (this->Type == 0) // S cell
	{
		//if (nN1L[3] > 0) nicheatt = 1; else nicheatt = 0;
		//GRate = VGS0 / ((1 + IGS*nN4L[2]) * (1 + 5*nicheatt));

		if (nN1L[3] > 0)
		{
			//GRate = (1 + AWH * (nNCutEdgeCells[0] + 0.1 * nNCutEdgeCells[1] + 0.01 * nNCutEdgeCells[2] + 0.001 * nNCutEdgeCells[3])) * VGS0 / (1 + IGS * (nN4L[2] + 10 * nN1L[3]));
			GRate = (1 + AWH * (this->calcWoundSignalStrength())) * VGS0 / (1 + IGS * (nN4L[2] + 20 * nN1L[3]));
			//cout << "GR: " << GRate << endl;
			
			// Cancer
			//GRate = (1 + AWH) * VGS0 / (1 + IGS * (nN4L[2] + 10 * nN1L[3]));
			pQ = pQS;
			pR = DPSR0 / (1 + IDSR*nN3L[2]);
			pS = DPSS0 / (1 + IDSS*nN3L[2]);
			pA = DPSA0 / (1 + IDSA*nN3L[2]);
		}
		else
		{
			//GRate = (1 + AWH * (nNCutEdgeCells[0] + 0.1 * nNCutEdgeCells[1] + 0.01 * nNCutEdgeCells[2] + 0.001 * nNCutEdgeCells[3])) * 3.0 * VGS0 / (1 + IGS * nN4L[2]);
			GRate = (1 + AWH * (this->calcWoundSignalStrength())) * 3.0 * VGS0 / (1 + IGS * (nN4L[2] + 20 * nN1L[3]));
			// Cancer
			//GRate = (1 + AWH) * 3.0 * VGS0 / (1 + IGS * nN4L[2]);
			pQ = 0.01 * pQS;
			pR = 0.01 * DPSR0;
			pS = 0.9 * DPSS0;
			pA = 0.1 * DPSA0;
		}

		if (GRate < 0.1 * VGS0) GRate = 0.0;

		NC = pR + pS + pA;
		pR = (1 - pQ) * pR/NC;
		pS = (1 - pQ) * pS/NC;
		pA = (1 - pQ) * pA/NC;

		// Roll the die
		r2 = (double)rand()/RAND_MAX;
		if (r2 >= 0 && r2 <= pQ)
		{
			this->divtype = -1;
		}
		else if (r2 > pQ && r2 <= pQ + pR)
		{
			this->divtype = 0; // self-renewal
		}
		else if (r2 > pQ + pR && r2 <= pQ + pR + pS)
		{
			this->divtype = 1; // symmetric division
		}
		else if (r2 > pQ + pR + pS && r2 <= 1)
		{
			this->divtype = 2; // asymmetric division
		}

		//cout << "    endTEST3 0" << endl;
		return  1;

	}
	else if (this->Type == 1) // P cell
	{
		GRate = VGP0 / (1 + IGP*nN3L[2]);
		if (GRate < 0.1 * VGP0) GRate = 0.0;
		if (nPGen <= 1)
		{
			pR = DPPR0 / (1 + IDPR*nN3L[2]);
			pS = DPPS0 / (1 + IDPS*nN3L[2]);
			pA = DPPA0 / (1 + IDPA*nN3L[2]);
		}
		else if (nPGen >= 2)
		{
			pR = 0;
			pS = DPPS0 / (1 + IDPS*nN3L[2]);
			pA = 0;
		}
		NC = pR + pS + pA;
		pR = pR/NC;
		pS = pS/NC;
		pA = pA/NC;

		r2 = (double)rand()/RAND_MAX;
		if (r2 >= 0 && r2 < pR)
		{
			this->divtype = 0; // self-renewal
		}
		else if (r2 >= pR && r2 < pR+pS)
		{
			this->divtype = 1; // symmetric division
		}
		else if (r2 >= pR+pS && r2 <= 1)
		{
			this->divtype = 2; // asymmetric division
		}

		//cout << "    endTEST3 1" << endl;
		return 1;
	}
	else if (this->Type == 2) // D cell
	{
		pR = 0;
		pS = 0;
		pA = 0;
		this->divtype = -1;
		if (this->Vol < 4000) this->GRate = 25;
		else this->GRate = 0.0;
		if (this->isBoundary())
		{
			double r2 = (double)rand()/RAND_MAX;
			if (r2 > 0.9 && this->getNumEdges() <= 1) divtype = -2;
			else if (r2 > 0.99 && this->getNumEdges() == 2) divtype = -2;
			//else if (r2 > 0.999 && this->getNumEdges() == 3) divtype = -2;
			//else if (r2 > 0.9998 && this->getNumEdges() == 4) divtype = -2;
			//else if (r2 > 0.99999 && this->getNumEdges() >= 4) divtype = -2;
			//cout << "r2?" << r2 << ", N1?" << this->getNumEdges() << endl;
		}

		//cout << "    endTEST3 2" << endl;
		return 0;
	}
	else if (this->Type == 3) // Niche cells, do nothing
	{
		if (this->Vol < 4000)
		{
			this->GRate = 25;
		}
		else
		{
			this->GRate = 0.0;
		}
		this->divtype = -1;

		//cout << "    endTEST3 3" << endl;
		return 0;
	}

	return 1;
}


double CCell::calcWoundSignalStrength()
{
	int    n = 0;
	double d = 0;
	CCell *C;
	for(int i=0; i<(int)Cells.size();i++)
	{
		C=Cells[i];
		if (C->getColor() == 0x009900 && C->getCellType() == 2)
		{
			d += sqrt((this->getXcoor() - C->getXcoor()) * (this->getXcoor() - C->getXcoor()) + (this->getYcoor() - C->getYcoor()) * (this->getYcoor() - C->getYcoor()));
			n ++;
		}
	}
	if (n > 0) d = 300 * (double)n / d;
	else d = 0;
	//cout << "WoundSignal: " << d << endl;
	
	return d;
}


/*
*/
int CCell::isBoundary()
{
	int n = 0;
	CEdge* E1 = 0;

	//cout << "TEST4" << endl;
	E1 = this->Edge;
	while(1)
	{
		if (!E1) { n = 10; break; }
		if (E1->getArc() != 0) n++;
		//cout << "  TEST5" << endl;
		E1 = E1->getNxt();
		if (E1 == this->Edge) break;
	}

	//cout << "TEST6" << endl;
	return n; 
}


int CCell::getNumEdges()
{
	int n = 0;
	CEdge* E1 = 0;

	E1 = this->Edge;
	while(1)
	{
		if (E1->getArc() == 0) n++;
		E1 = E1->getNxt();
		if (E1 == this->Edge) break;
	}

	return n;
}


double CCell::getAngle()
{
	double angle = 0;

	angle = atan2(this->Y, this->X);
	cout << "Angel?" << angle << endl;

	angle += PI/2;
	if (angle > PI) angle -= PI;

	return angle;
}


/*
*/
int CCell::getNumPDNeighbors()
{
	int n = 0;
	CEdge* E1 = 0;

	E1 = this->Edge;
	while(1)
	{
		if (E1->getRev()->getCell())
		{
			if (E1->getRev()->getCell()->Type > 0) n++;
		}
		E1 = E1->getNxt();
		if (E1 == this->Edge) break;
	}

	return n;
}


int CCell::getNumSNeighbors()
{
	int n = 0;
	CEdge* E1 = 0;

	E1 = this->Edge;
	while(1)
	{
		if (E1->getRev()->getCell())
		{
			if (E1->getRev()->getCell()->Type == 0) n++;
		}
		E1 = E1->getNxt();
		if (E1 == this->Edge) break;
	}

	return n;
}


char CCell::Mark1LayerNeighborsGreen()
{	
	CEdge *E;
	CCell *C;
	bool* Mark = new bool[Cells.size()];
	for (int i = 0; i < (int)Cells.size(); i++)
	{
		Mark[i] = 0;
	}
	Mark[In] = 1;

	E=Edge; 
	if(!E)
	{
		return 0;
	}
	while(1)
	{
		C=E->getRev()->getCell();
		if(C)
		{	
			if (Mark[C->In] == 0)
			{
				Mark[C->In] = 1;
				if (C->Type == 2 && C->Color == 0xffffff)
				{
					C->Color = 0x009900;
				}
			}
		}
		E=E->getNxt(); if(E==Edge) break;
	}

	delete[] Mark;
	return 0;
}


char CCell::Count1LayerNeighbors() //Notch inhibition field with stripes
{	
	CEdge *E;
	CCell *C;
	bool* Mark = new bool[Cells.size()];
	for (int i = 0; i < (int)Cells.size(); i++)
	{
		Mark[i] = 0;
	}
	Mark[In] = 1;

	nN1L[0] = 0;
	nN1L[1] = 0;
	nN1L[2] = 0;
	nN1L[3] = 0;
	nNCutEdgeCells[0] = 0;


	E=Edge; 
	if(!E)
	{
		nN1L[0] = 0;
		nN1L[1] = 0;
		nN1L[2] = 0;
		nN1L[3] = 0;
		nNCutEdgeCells[0] = 0;
		return 0;
	}
	while(1)
	{
		//printf ("SPD: %d\t%d\t%d\n", nN1L[0], nN1L[1], nN1L[2]);
		C=E->getRev()->getCell();
		if(C)
		{	
			if (Mark[C->In] == 0)
			{
				Mark[C->In] = 1;
				if (C->Type == 0)
				{
					nN1L[0] ++;
				}
				else if (C->Type == 1)
					nN1L[1] ++;
				else if (C->Type == 2)
					nN1L[2] ++;
				else if (C->Type == 3)
					nN1L[3] ++;

				if (C->Color == 0x009900)
					nNCutEdgeCells[0] ++;
				//printf ("L1 - %d\t%d\t%d\t%d\t%d\n", C->In, C->Type, nN1L[0], nN1L[1], nN1L[2]);
			}
		}
		E=E->getNxt(); if(E==Edge) break;
	}

	delete[] Mark;
	return 0;
}

char CCell::Count2LayerNeighbors() //Notch inhibition field with stripes
{	
	CEdge *E,*E1;
	CCell *C,*C1;
	bool* Mark = new bool[Cells.size()];
	for (int i = 0; i < (int)Cells.size(); i++)
	{
		Mark[i] = 0;
	}
	Mark[In] = 1;

	nN2L[0] = 0;
	nN2L[1] = 0;
	nN2L[2] = 0;
	nNCutEdgeCells[1] = 0;


	E=Edge; 
	if(!E)
	{
		nN2L[0] = 0;
		nN2L[1] = 0;
		nN2L[2] = 0;
		nNCutEdgeCells[1] = 0;
		return 0;
	}
	while(1)
	{
		//printf ("SPD: %d\t%d\t%d\n", nN2L[0], nN2L[1], nN2L[2]);
		C=E->getRev()->getCell();
		if(C)
		{	
			if (Mark[C->In] == 0)
			{
				Mark[C->In] = 1;
				if (C->Type == 0)
				{
					nN2L[0] ++;
				}
				else if (C->Type == 1)
					nN2L[1] ++;
				else if (C->Type == 2)
					nN2L[2] ++;
				//printf ("L1 - %d\t%d\t%d\t%d\t%d\n", C->In, C->Type, nN2L[0], nN2L[1], nN2L[2]);

				E1 = C->Edge;
				if(E1)
				{
					while(1)
					{
						C1 = E1->getRev()->getCell();
						if(C1)
						{
							if (Mark[C1->In] == 0)
							{
								Mark[C1->In] = 1;
								//printf ("%d\t%d\n", C1->In, C1->Type);
								if (C1->Type == 0)
									nN2L[0] ++;
								else if (C1->Type == 1)
									nN2L[1] ++;
								else if (C1->Type == 2)
									nN2L[2] ++;
								//printf ("L2 - %d\t%d\t%d\t%d\t%d\n", C1->In, C1->Type, nN2L[0], nN2L[1], nN2L[2]);
								if (C1->Color == 0x009900)
									nNCutEdgeCells[1] ++;

								//E2 = C1->Edge;
							}
						}
						E1=E1->getNxt(); if(E1==C->Edge) break;
					}
				}
			}
		}
		E=E->getNxt(); if(E==Edge) break;
	}

	delete[] Mark;
	return 0;
}

char CCell::Count3LayerNeighbors() //Notch inhibition field with stripes
{	
	CEdge *E,*E1,*E2;
	CCell *C,*C1,*C2;
	bool* Mark = new bool[Cells.size()];
	for (int i = 0; i < (int)Cells.size(); i++)
	{
		Mark[i] = 0;
	}
	Mark[In] = 1;

	nN3L[0] = 0;
	nN3L[1] = 0;
	nN3L[2] = 0;
	nNCutEdgeCells[2] = 0;


	E=Edge; 
	if(!E)
	{
		nN3L[0] = 0;
		nN3L[1] = 0;
		nN3L[2] = 0;
		nNCutEdgeCells[2] = 0;
		return 0;
	}
	while(1)
	{
		//printf ("SPD: %d\t%d\t%d\n", nN3L[0], nN3L[1], nN3L[2]);
		C=E->getRev()->getCell();
		if(C)
		{	
			if (Mark[C->In] == 0)
			{
				Mark[C->In] = 1;
				if (C->Type == 0)
				{
					nN3L[0] ++;
				}
				else if (C->Type == 1)
					nN3L[1] ++;
				else if (C->Type == 2)
					nN3L[2] ++;
				//printf ("L1 - %d\t%d\t%d\t%d\t%d\n", C->In, C->Type, nN3L[0], nN3L[1], nN3L[2]);

				E1 = C->Edge;
				if(E1)
				{
					while(1)
					{
						C1 = E1->getRev()->getCell();
						if(C1)
						{
							if (Mark[C1->In] == 0)
							{
								Mark[C1->In] = 1;
								//printf ("%d\t%d\n", C1->In, C1->Type);
								if (C1->Type == 0)
									nN3L[0] ++;
								else if (C1->Type == 1)
									nN3L[1] ++;
								else if (C1->Type == 2)
									nN3L[2] ++;
								//printf ("L2 - %d\t%d\t%d\t%d\t%d\n", C1->In, C1->Type, nN3L[0], nN3L[1], nN3L[2]);

								E2 = C1->Edge;
								if(E2)
								{
									while(1)
									{
										C2 = E2->getRev()->getCell();
										if(C2)
										{
											if (Mark[C2->In] == 0)
											{
												Mark[C2->In] = 1;
												//printf ("%d\t%d\n", C2->In, C2->Type);
												if (C2->Type == 0)
													nN3L[0] ++;
												else if (C2->Type == 1)
													nN3L[1] ++;
												else if (C2->Type == 2)
													nN3L[2] ++;
												//printf ("L3 - %d\t%d\t%d\t%d\t%d\n", C2->In, C2->Type, nN3L[0], nN3L[1], nN3L[2]);
												if (C2->Color == 0x009900)
													nNCutEdgeCells[2] ++;
											}
										}
										E2 = E2->getNxt(); if(E2 == C1->Edge) break;
									}
								}
							}
						}
						E1=E1->getNxt(); if(E1==C->Edge) break;
					}
				}
			}
		}
		E=E->getNxt(); if(E==Edge) break;
	}

	delete[] Mark;
	return 0;
}

char CCell::Count4LayerNeighbors() //Notch inhibition field with stripes
{	
	CEdge *E,*E1,*E2,*E3;
	CCell *C,*C1,*C2,*C3;
	bool* Mark = new bool[Cells.size()];
	for (int i = 0; i < (int)Cells.size(); i++)
	{
		Mark[i] = 0;
	}
	Mark[In] = 1;

	nN4L[0] = 0;
	nN4L[1] = 0;
	nN4L[2] = 0;
	nNCutEdgeCells[3] = 0;


	E=Edge; 
	if(!E)
	{
		nN4L[0] = 0;
		nN4L[1] = 0;
		nN4L[2] = 0;
		nNCutEdgeCells[3] = 0;
		return 0;
	}
	while(1)
	{
		//printf ("SPD: %d\t%d\t%d\n", nN4L[0], nN4L[1], nN4L[2]);
		C=E->getRev()->getCell();
		if(C)
		{	
			if (Mark[C->In] == 0)
			{
				Mark[C->In] = 1;
				if (C->Type == 0)
				{
					nN4L[0] ++;
				}
				else if (C->Type == 1)
					nN4L[1] ++;
				else if (C->Type == 2)
					nN4L[2] ++;
				//printf ("L1 - %d\t%d\t%d\t%d\t%d\n", C->In, C->Type, nN4L[0], nN4L[1], nN4L[2]);

				E1 = C->Edge;
				if(E1)
				{
					while(1)
					{
						C1 = E1->getRev()->getCell();
						if(C1)
						{
							if (Mark[C1->In] == 0)
							{
								Mark[C1->In] = 1;
								//printf ("%d\t%d\n", C1->In, C1->Type);
								if (C1->Type == 0)
									nN4L[0] ++;
								else if (C1->Type == 1)
									nN4L[1] ++;
								else if (C1->Type == 2)
									nN4L[2] ++;
								//printf ("L2 - %d\t%d\t%d\t%d\t%d\n", C1->In, C1->Type, nN4L[0], nN4L[1], nN4L[2]);

								E2 = C1->Edge;
								if(E2)
								{
									while(1)
									{
										C2 = E2->getRev()->getCell();
										if(C2)
										{
											if (Mark[C2->In] == 0)
											{
												Mark[C2->In] = 1;
												//printf ("%d\t%d\n", C2->In, C2->Type);
												if (C2->Type == 0)
													nN4L[0] ++;
												else if (C2->Type == 1)
													nN4L[1] ++;
												else if (C2->Type == 2)
													nN4L[2] ++;
												//printf ("L3 - %d\t%d\t%d\t%d\t%d\n", C2->In, C2->Type, nN4L[0], nN4L[1], nN4L[2]);
												
												E3 = C2->Edge;
												if(E3)
												{
													while(1)
													{
														C3 = E3->getRev()->getCell();
														if(C3)
														{
															if (Mark[C3->In] == 0)
															{
																Mark[C3->In] = 1;
																//printf ("%d\t%d\n", C3->In, C3->Type);
																if (C3->Type == 0)
																	nN4L[0] ++;
																else if (C3->Type == 1)
																	nN4L[1] ++;
																else if (C3->Type == 2)
																	nN4L[2] ++;
																
																if (C3->Color == 0x009900)
																	nNCutEdgeCells[3] ++;
															}
														}
														E3 = E3->getNxt(); if(E3 == C2->Edge) break;
													}
												}
											}
										}
										E2 = E2->getNxt(); if(E2 == C1->Edge) break;
									}
								}
							}
						}
						E1=E1->getNxt(); if(E1==C->Edge) break;
					}
				}
			}
		}
		E=E->getNxt(); if(E==Edge) break;
	}

	delete[] Mark;
	return 0;
}
