# Supplementary material for: Mechanical Model of Geometric Cell and Topological Algorithm for Cell Dynamics from Single-Cell to Formation of Monolayered Tissues with Pattern
Source: PLoS One. 2015 May 14;10(5):e0126484. doi: 10.1371/journal.pone.0126484 (PMC4431879; doi:10.1371/journal.pone.0126484)
Supplement: S1 Software — (ZIP) [file pone.0126484.s009.zip › code4cellmodel/Linux/cell.h]

class CEdge;

class CCell
{
private:
	int In;
	static double Xmin,Xmax;
	double X,Y,dX,dY,R,P; // x-coordinate, y-coordinate, displacement in (x,y) , Radius & Pressure
	char State;

	//yingzi
	char Sta;// 0:Grow 1:Divide
	double Gra;// random growth rate

	double Gtot;//total growth rate
	double Gmor;//growth rate by morphogen
	double Gmech;//growth rate by mechnics
	double distance;//distance from the center
	//yingzi

	
//	char Count; hammad
	int Count;
	int Conc;
	int field;
	unsigned Color;
	
	// Youfang - for stem cell population
	int Type; // 0 - S cell; 1 - P cell; 2 - D cell
	int nN1L[4]; // #S cell, #Pcell, #D cell and nich cell in 1 layers of neighbor.
	int nN2L[3]; // #S cell, #Pcell, #D cell in 2 layers of neighbor.
	int nN3L[3]; // #S cell, #Pcell, #D cell in 3 layers of neighbor.
	int nN4L[3]; // #S cell, #Pcell, #D cell in 4 layers of neighbor.
	int nNCutEdgeCells[4];
	double V0; // Basal division rate
	double G0; // Basal growth rate
	double GRate; // Growth rate
	int divtype; // Division type: 0 - self-renewal; 1 - symmetric division; 2 - asymmetric division
	int nPGen; // Generations of P cell, or times that the cell has divided.
	double Age; // Generations of P cell, or times that the cell has divided.
	//double DPR;
	//double DPS;
	//double DPA;
	//

 	unsigned Color1;//mitotic color

	CEdge *Edge;
	double Vol;	// Volume

public:
	CCell();

	int getIndex();
	int setIndex(int IDX);
	double getXmin();
	int setXmin(double Xmin);
	double getXmax();
	int setXmax(double Xmax);
	double getXcoor();
	int setXcoor(double x);
	double getYcoor();
	int setYcoor(double y);
	double getXdisp();
	int setXdisp(double dx);
	double getYdisp();
	int setYdisp(double dy);
	double getRadius();
	int setRadius(double r);
	double getPressure();
	int setPressure(double p);
	char getState();
	int setState(char s);
	CEdge* getEdge();
	int setEdge(CEdge* e);
	double getVol();
	int setVol(double v);
	int getCount();
	int setCount(int c);
	unsigned getColor();
	int setColor(unsigned co);
	int getGenerationConc();
	int setGenerationConc(int conc);
	char getDecision();
	int setDecision(char sta);
	double getAge();
	int setAge(double age);
	int getGeneration();
	int setGeneration(int gen);
	int getDivType();
	int setDivType(int divtype);
	int getCellType();
	int setCellType(int celltype);
	double getGrowthRate();
	int setGrowthRate(double grate);
	int getNum1LSCell();
	int getNum1LPCell();
	int getNum1LDCell();
	int getNum1LNCell();
	int getNum2LSCell();
	int getNum2LPCell();
	int getNum2LDCell();
	int getNum3LSCell();
	int getNum3LPCell();
	int getNum3LDCell();
	int getNum4LSCell();
	int getNum4LPCell();
	int getNum4LDCell();

	int setNum1LSCell(int n);
	int setNum1LPCell(int n);
	int setNum1LDCell(int n);
	int setNum1LNCell(int n);
	int setNum2LSCell(int n);
	int setNum2LPCell(int n);
	int setNum2LDCell(int n);
	int setNum3LSCell(int n);
	int setNum3LPCell(int n);
	int setNum3LDCell(int n);
	int setNum4LSCell(int n);
	int setNum4LPCell(int n);
	int setNum4LDCell(int n);

	double Volume();
	bool Inside(double,double);
	void FindCenter();
	int Decide();	// 0: No action; 1: Divide; 2: Die
	
	char Mark1LayerNeighborsGreen();
	char Count1LayerNeighbors(); // Count number of different types of cells in 1 layers of neighbor
	char Count2LayerNeighbors(); // Count number of different types of cells in 2 layers of neighbor
	char Count3LayerNeighbors(); // Count number of different types of cells in 3 layers of neighbor
	char Count4LayerNeighbors(); //Notch inhibition field with stripes
	int  stochcell_init ();
	int  stochcell1 (double IGS, double IGP, double IGD, double IDSR, double IDSS, double IDSA, double IDPR, double IDPS, double IDPA);
	int  stochcell_wh (double IGS, double IGP, double IGD, double AWH, double pQS, double IDSR, double IDSS, double IDSA, double IDPR, double IDPS, double IDPA); // For niche wound healing
	double calcWoundSignalStrength();
	int  isBoundary();
	int  getNumEdges();

	char Inhibit3();	
	char Inhibit2();	
	char Inhibit2B();	
	char Inhibit4();
	double Tension(CCell*);
	void Update();
	//char CCell::Migrate();
	//void CCell::Spaceout2();
	//void CCell::Spaceout3();
	double GetAngle(int);
	double getAngle();
	int getNumPDNeighbors();
	int getNumSNeighbors();

	//yingzi
	double Growth1();
	double Growth2();

	double getMorphogen();
	double Morphogen();
	double Mechanices();

	double Dis();
	//yingzi

friend CCell* AddCell();
friend void DeleteCell(CCell*);
friend CCell* DivideCell(CCell*,double);
friend void WriteFile(const char*);
//friend void WriteFile1(const char*);
friend void WriteNewFormat(const char*,int);
friend bool ReadFile(const char*);
//friend bool ReadFile1(const char*);
//friend void DumpFile();
friend bool OneStep();
friend bool Flips();

};
