# Supplementary material for: Mechanical Model of Geometric Cell and Topological Algorithm for Cell Dynamics from Single-Cell to Formation of Monolayered Tissues with Pattern
Source: PLoS One. 2015 May 14;10(5):e0126484. doi: 10.1371/journal.pone.0126484 (PMC4431879; doi:10.1371/journal.pone.0126484)
Supplement: S1 Software — (ZIP) [file pone.0126484.s009.zip › code4cellmodel/Linux/edge.cpp]

#include <math.h>
#include <iostream>
#include <vector>
#include <time.h>
#include <algorithm>
#include "edge.h"
#include "vert.h"
#include "cell.h"

using namespace std;


CEdge::CEdge()
{
	T = 1.0;
	A = 0;
	B = 0;
	Cell = 0;
	Arc = 0;
}

CEdge::CEdge(CVert *a, CVert *b)
{
	T = 1.0;
	A = a;
	B = b;
	Cell = 0;
	Arc = 0;
}


void CEdge::Calculate()
{	double l,x,y;
	x=B->getXcoor()-A->getXcoor(); y=B->getYcoor()-A->getYcoor();	// x = Bx - Ax, y = By - Ay ( Vertex B - Vertex A)
	Len=x*x+y*y;				// Len = sqrt(x^2 + y^2)
	if(!Len){ eX=0; eY=0; Arc=0; Sin=0; Cos=0; return;} // if (Len == 0)
	Len=sqrt(Len); x/=Len; y/=Len;

	if(!Arc){ Sin=0.; Cos=1.; eX=x; eY=y; X=0; Y=0; R=0;} // if (Arc == 0)
	else
	{	Sin=sin(Arc); Cos=cos(Arc);
		if(Cell) Cell->setPressure(Sin/Len);	/// We use half pressure everywhere!
		R=Len/(Sin*2); l=R*Cos; if(R<0) R=-R;
		X=(A->getXcoor()+B->getXcoor())/2-y*l; Y=(A->getYcoor()+B->getYcoor())/2+x*l;
		eX=x*Cos+y*Sin; eY=y*Cos-x*Sin;
		Len*=Arc/Sin; if(Len<0) Len=-Len;
	}
}


int CEdge::getIndex()
{
	return this->In;
}

int CEdge::setIndex(int In)
{
	this->In = In;
	return 1;
}

double CEdge::getX()
{
	return this->X;
}

int CEdge::setX(double x)
{
	this->X = x;
	return 1;
}

double CEdge::getY()
{
	return this->Y;
}

int CEdge::setY(double y)
{
	this->Y = y;
	return 1;
}

double CEdge::getT()
{
	return this->T;
}

int CEdge::setT(double t)
{
	this->T = t;
	return 1;
}

double CEdge::getR()
{
	return this->R;
}

int CEdge::setR(double r)
{
	this->R = r;
	return 1;
}

CEdge* CEdge::getRev()
{
	return this->Rev;
}

int CEdge::setRev(CEdge* rev)
{
	this->Rev = rev;
	return 1;
}

CEdge* CEdge::getNxt()
{
	return this->Nxt;
}

int CEdge::setNxt(CEdge* nxt)
{
	this->Nxt = nxt;
	return 1;
}

CVert* CEdge::getVertA()
{
	return this->A;
}

int CEdge::setVertA(CVert* a)
{
	this->A = a;
	return 1;
}

CVert* CEdge::getVertB()
{
	return this->B;
}

int CEdge::setVertB(CVert* b)
{
	this->B = b;
	return 1;
}

CCell* CEdge::getCell()
{
	return this->Cell;
}

int CEdge::setCell(CCell* cell)
{
	this->Cell = cell;
	return 1;
}

double CEdge::getArc()
{
	return this->Arc;
}

int CEdge::setArc(double arc)
{
	this->Arc = arc;
	return 1;
}

double CEdge::getSin()
{
	return this->Sin;
}

int CEdge::setSin(double sin)
{
	this->Sin = sin;
	return 1;
}

double CEdge::getCos()
{
	return this->Cos;
}

int CEdge::setCos(double cos)
{
	this->Cos = cos;
	return 1;
}

double CEdge::getLen()
{
	return this->Len;
}

int CEdge::setLen(double len)
{
	this->Len = len;
	return 1;
}

double CEdge::geteX()
{
	return this->eX;
}

int CEdge::seteX(double ex)
{
	this->eX = ex;
	return 1;
}

double CEdge::geteY()
{
	return this->eY;
}

int CEdge::seteY(double ey)
{
	this->eY = ey;
	return 1;
}
