# Supplementary material for: Mechanical Model of Geometric Cell and Topological Algorithm for Cell Dynamics from Single-Cell to Formation of Monolayered Tissues with Pattern
Source: PLoS One. 2015 May 14;10(5):e0126484. doi: 10.1371/journal.pone.0126484 (PMC4431879; doi:10.1371/journal.pone.0126484)
Supplement: S1 Software — (ZIP) [file pone.0126484.s009.zip › code4cellmodel/Linux/edge.h]

class CVert;
class CCell;


class CEdge
{
protected:
private:
	int In; // Index
	double X,Y,T,R; // ?
	CEdge *Rev,*Nxt;
	CVert *A,*B;
	CCell *Cell;
	double Arc;	// Half angle!
	double Sin; // sin(Arc)
	double Cos; // cos(Arc)
	double Len; // Arc length
	double eX,eY; // ?

public:
	CEdge();
	CEdge(CVert *a, CVert *b);
	void Calculate();

	int getIndex();
	int setIndex(int In);
	double getX();
	int setX(double x);
	double getY();
	int setY(double y);
	double getT();
	int setT(double t);
	double getR();
	int setR(double r);
	CEdge* getRev();
	int setRev(CEdge* rev);
	CEdge* getNxt();
	int setNxt(CEdge* nxt);
	CVert* getVertA();
	int setVertA(CVert* a);
	CVert* getVertB();
	int setVertB(CVert* b);
	CCell* getCell();
	int setCell(CCell* cell);
	double getArc();
	int setArc(double arc);
	double getSin();
	int setSin(double sin);
	double getCos();
	int setCos(double cos);
	double getLen();
	int setLen(double len);
	double geteX();
	int seteX(double ex);
	double geteY();
	int seteY(double ey);

friend CEdge* AddEdge(CVert*,CVert*);
friend CEdge* AddSingleEdge();
friend void DeleteEdge(CEdge*);
friend void DeleteSingleEdge(CEdge*);
friend void WriteFile(const char*);
//friend void WriteFile1(const char*);
friend void WriteNewFormat(const char*,int);
friend bool ReadFile(const char*);
//friend bool ReadFile1(const char*);
//friend void DumpFile();
friend bool OneStep();

};
