# Supplementary material for: Mechanical Model of Geometric Cell and Topological Algorithm for Cell Dynamics from Single-Cell to Formation of Monolayered Tissues with Pattern
Source: PLoS One. 2015 May 14;10(5):e0126484. doi: 10.1371/journal.pone.0126484 (PMC4431879; doi:10.1371/journal.pone.0126484)
Supplement: S1 Software — (ZIP) [file pone.0126484.s009.zip › code4cellmodel/Linux/global.cpp]

#include <math.h>
#include <iostream>
#include <vector>
#include <time.h>
#include <algorithm>
#include "global.h"
#include "stdio.h"
#include "stdlib.h"
#include <fcntl.h>
#include <sys/stat.h>
#include "iostream"
#include "cell.h"
#include "edge.h"
#include "vert.h"

using namespace std;
int Step=0;
int Option=1;

static char buff[1000];

#define NUM(a) a?a->getIndex()+1:0

#define COLOR1 0x0000FF  // S cell
#define COLOR2 0x993300  // P cell
#define COLOR3 0xFFFFFF  // D cell
#define COLOR4 0xff0000
#define COLOR5 0x0000ff

int CVert::Count=0;

vector<CVert*>Verts;
vector<CEdge*>Edges;
vector<CCell*>Cells;

vector<CVert*>Verts00;
vector<CEdge*>Edges00;
vector<CCell*>Cells00;

static int M; // matrix size
static int *Row,*Col;
static double *A,*B,*X,*X0,*X1,*Y,*DX,*DY;


double TotalLen=0;
#define MaxPressure 0.05
#define MaxGrowth 1000

///////////////////////////////////////////////////////////////////////////////////////////////////
// Calculates (Area of Cell - Area of the Cell represented by straight lines) = Area of the curved arc of the cell
// a is the largest of all the Arc edges that belong to the cell
///////////////////////////////////////////////////////////////////////////////////////////////////
double Area(vector<CEdge*>&EE,double a)	// a = alpha/2
{	int i;
	double x,y,r,s,b,d;
	x = EE[0]->getVertA()->getXcoor() - EE[0]->getVertB()->getXcoor();
	y = EE[0]->getVertA()->getYcoor() - EE[0]->getVertB()->getYcoor();
	d=sin(a);
	r=sqrt(x*x+y*y)/d/2;
	s=a-d*cos(a);
	for(i=1;i<(int)EE.size();i++)
	{	x = EE[i]->getVertA()->getXcoor() - EE[i]->getVertB()->getXcoor();
		y = EE[i]->getVertA()->getYcoor() - EE[i]->getVertB()->getYcoor();
		d=sqrt(x*x+y*y)/2/r; b=asin(d); 
		s+=b-d*cos(b);
	}
	return s*r*r;
}
///////////////////////////////////////////////////////////////////////////////////////////////////
// Finds the right ArcAngle for a given delta volume w (increase or decrease in volume)
///////////////////////////////////////////////////////////////////////////////////////////////////
void AdjustVolume(vector<CEdge*>&EE,double w)
{	int i;
	double a,b,c,s,x,y;
	if(!w) return;
	///////////////////////////////////////////////////////////////////////////////////////////////////
	// if Current Volume is negative, Calculate new volume with absolute value and
	// just reverse the signs of the arc and rev_arc after the calculation
	///////////////////////////////////////////////////////////////////////////////////////////////////
	if(w<0)
	{	AdjustVolume(EE,-w);
		for(i=0;i<(int)EE.size();i++)
		{	EE[i]->getRev()->setArc(EE[i]->getArc()); EE[i]->setArc(-EE[i]->getArc());}
		return;
	}
	a=0; c=PI;
	while(1)
	{	b=(a+c)/2; if(b==a||b==c) break;
		s=Area(EE,b); if(s==w) break;
		if(s<w) a=b; if(s>w) c=b;
	}
	EE[0]->setArc(b); EE[0]->getRev()->setArc(-EE[0]->getArc());
	if(EE.size()==1) return;
	b=sin(b);
	x = EE[0]->getVertA()->getXcoor() - EE[0]->getVertB()->getXcoor();
	y = EE[0]->getVertA()->getYcoor() - EE[0]->getVertB()->getYcoor();
	c=(x*x+y*y)/b/b;	// c=(2*r)^2

	for(i=1;i<(int)EE.size();i++)
	{	x = EE[i]->getVertA()->getXcoor() - EE[i]->getVertB()->getXcoor();
		y = EE[i]->getVertA()->getYcoor() - EE[i]->getVertB()->getYcoor();
		b=asin(sqrt((x*x+y*y)/c));
		EE[i]->setArc(b); EE[i]->getRev()->setArc(-EE[i]->getArc());
	}
}
///////////////////////////////////////////////////////////////////////////////////////////////////
// Finds all outer edges or Arcs and calls Adjust Volume 
///////////////////////////////////////////////////////////////////////////////////////////////////
void SetArcs(CCell*C)
{	double d;
	CEdge *E;
	vector<CEdge*> EE;
	// If there is no edge then its a circle
	if(!C->getEdge()){ C->setRadius(sqrt(C->getVol()/PI)); C->setPressure(0.5/C->getRadius()); return;}	/// We use half pressure everywhere!

	E=C->getEdge();
	while(1)
	{	if(!E->getRev()->getCell()) EE.push_back(E); // if the reverse edge does not belong to a cell
		E=E->getNxt(); if(E==C->getEdge()) break; // loop until you com back to the original edge
	}
	///////////////////////////////////////////////////////////////////////////////////////////////////
	// if all the reverse edges belong to some cell
	///////////////////////////////////////////////////////////////////////////////////////////////////
	if(!EE.size()) 
	{	E=C->getEdge();
		while(1)
		{	E->Calculate(); E->getRev()->Calculate();
			E=E->getNxt(); if(E==C->getEdge()) break;
		}
		return;
	}
	///////////////////////////////////////////////////////////////////////////////////////////////////
	// if at least 1 edge does not belong to a cell i.e. is an outer edge (Cell 0)
	///////////////////////////////////////////////////////////////////////////////////////////////////
	stable_sort(EE.begin(),EE.end(),Longer); // sort edges in ascending order according to their length.
	E=C->getEdge(); d=0;
	while(1)
	{	d+=(E->getVertA()->getXcoor() - E->getVertB()->getXcoor())*(E->getVertA()->getYcoor() + E->getVertB()->getYcoor())/2.; // d += ((Ax - Bx) * (Ay - By))/2
		E=E->getNxt(); if(E==C->getEdge()) break; // loop until you com back to the original edge
	}
	AdjustVolume(EE,C->getVol()-d); // EE = vector of outer edges, current volume of cell
	E=C->getEdge();
	while(1)
	{	E->Calculate(); E->getRev()->Calculate();
		E=E->getNxt(); if(E==C->getEdge()) break;
	}
}
///////////////////////////////////////////////////////////////////////////////////////////////////
//	Returns 1 if length of Edge E0 is greater than edge E1
///////////////////////////////////////////////////////////////////////////////////////////////////
bool Longer(CEdge*E0,CEdge*E1)
{	double x0,y0,x1,y1;
	x0=E0->getVertB()->getXcoor()-E0->getVertA()->getXcoor();
	y0=E0->getVertB()->getYcoor()-E0->getVertA()->getYcoor();
	x1=E1->getVertB()->getXcoor()-E1->getVertA()->getXcoor();
	y1=E1->getVertB()->getYcoor()-E1->getVertA()->getYcoor();
	return x0*x0+y0*y0 > x1*x1+y1*y1;
}


///////////////////////////////////////////////////////////////////////////////////////////////////
// Calculates the Rank (# of edges incident on the vertex) of a vertex
///////////////////////////////////////////////////////////////////////////////////////////////////
int Rank(CVert*V)
{	int i=0;
	CEdge *E;
	E=V->getEdge();
	if(!E) return 0;
	while(1)
	{	i++; E=E->getRev()->getNxt();
		if(E==V->getEdge()) break;
	}
	return i;
}
///////////////////////////////////////////////////////////////////////////////////////////////////
// Delete all vertices, edges and cells and free up the memory
///////////////////////////////////////////////////////////////////////////////////////////////////
void EraseAll()
{	int i;
	for(i=0;i<(int)Verts.size();i++) delete Verts[i];
	Verts.clear();
	for(i=0;i<(int)Edges.size();i++) delete Edges[i];
	Edges.clear();
	for(i=0;i<(int)Cells.size();i++) delete Cells[i];
	Cells.clear();
	CVert::Count=0;
}
///////////////////////////////////////////////////////////////////////////////////////////////////
// Adds a new vertex at the end of the vertex vector, increasing its size by 1
///////////////////////////////////////////////////////////////////////////////////////////////////
CVert *AddVert(XY z)
{	CVert*V=new CVert(z);
	V->setIndex((int)Verts.size()); Verts.push_back(V);
	V->N=CVert::Count; CVert::Count++;
	V->Edge=0; return V;
}
///////////////////////////////////////////////////////////////////////////////////////////////////
// Adds a new cell at the end of the cell vector, increasing its size by 1
///////////////////////////////////////////////////////////////////////////////////////////////////
CCell *AddCell()
{	CCell*C=new CCell();
	C->setIndex((int)Cells.size()); Cells.push_back(C);
	C->setEdge(0); C->setVol(0); C->setXcoor(0); C->setYcoor(0); C->setRadius(0); C->setPressure(0);
	C->setState(0); C->Count=0; C->Color=0xffffff;
	return C;
}

double Cosine(double x0,double y0,double x1,double y1) // called from AddEdge which is never called
{	double d;
	d=(x0*x0+y0*y0)*(x1*x1+y1*y1);
	if(!d) return 0;
	return (x0*x1+y0*y1)/sqrt(d);
}

double Angle(double x0,double y0,double x1,double y1)// called from AddEdge which is never called
{	double d;
	d=(x0*x0+y0*y0)*(x1*x1+y1*y1);
	if(!d) return 0;
	d=acos((x0*x1+y0*y1)/sqrt(d));
	if(x0*y1-x1*y0<0) d=2*PI-d;
	return d;
}
///////////////////////////////////////////////////////////////////////////////////////////////////
// Prints the vertices of the Edge AB, vertices of the reverse edge of AB and vertices of the next Edge of AB
///////////////////////////////////////////////////////////////////////////////////////////////////
void Dump()
{	int i;
	CEdge *E;
	FILE *fp;
	fp=fopen("dump.txt","w");
	for(i=0;i<(int)Edges.size();i++)
	{	E=Edges[i];
		fprintf(fp,"%d - %d\trev: %d - %d\tnxt: %d - %d\n",E->getVertA()->getN(),E->getVertB()->getN(),E->getRev()->getVertA()->getN(),E->getRev()->getVertB()->getN(), E->getNxt()->getVertA()->getN(),E->getNxt()->getVertB()->getN());
	}
	fclose(fp);
}
///////////////////////////////////////////////////////////////////////////////////////////////////
// Adds a new edge at the end of the Edge vector, increasing its size by 1
///////////////////////////////////////////////////////////////////////////////////////////////////
CEdge *AddSingleEdge()
{
	CEdge*E=new CEdge();
	E->setIndex((int)Edges.size()); Edges.push_back(E); return E;
}
///////////////////////////////////////////////////////////////////////////////////////////////////
// Adds an edge between vertex A and vertex B (never called) ?
///////////////////////////////////////////////////////////////////////////////////////////////////
CEdge* AddEdge(CVert*A,CVert*B)
{	int a,b;
	double d,f,x0,x1,y0,y1;
	CEdge *E=0,*E0=0,*E1=0,*Ea=0,*Eb=0;
	CVert*V;
	XY z;

	E=A->getEdge();
	if(E) while(1)
	{	if(E->getVertA()==A && E->getVertB()==B) return 0;
		E=E->getRev()->getNxt(); if(E==A->getEdge()) break;
	}
	a=Rank(A); b=Rank(B);

//	CString S; S.Format("%d",a); AfxMessageBox(S);

	switch(a)
	{	case 0: Ea=0; break;
		case 1: Ea=A->getEdge()->getRev(); break;
		case 2: x0=B->getXcoor()-A->getXcoor(); y0=B->getYcoor()-A->getYcoor(); d=10;
				for(E=A->getEdge();;)
				{	x1=E->getVertB()->getXcoor()-A->getXcoor(); y1=E->getVertB()->getYcoor()-A->getYcoor();
					f=Angle(x0,y0,x1,y1);
					if(f<d){ d=f; Ea=E->getRev();}
					E=E->getRev()->getNxt(); if(E==A->getEdge()) break;
				}
				break;
		default: x0=B->getXcoor()-A->getXcoor(); y0=B->getYcoor()-A->getYcoor(); d=-10;
				for(E=A->getEdge();;)
				{	x1=E->getVertB()->getXcoor()-A->getXcoor(); y1=E->getVertB()->getYcoor()-A->getYcoor();
					f=Cosine(x0,y0,x1,y1);
					if(f>d){ d=f; Ea=E;}
					E=E->getRev()->getNxt(); if(E==A->getEdge()) break;
				}
				z.x=(A->getXcoor()*18+B->getXcoor()+Ea->getVertB()->getXcoor())/20;
				z.y=(A->getYcoor()*18+B->getYcoor()+Ea->getVertB()->getYcoor())/20;
				V=AddVert(z);
				Ea->setVertA(V); Ea->getRev()->setVertB(V);
				E0=new CEdge(A,V); E0->setIndex((int)Edges.size()); Edges.push_back(E0);
				E1=new CEdge(V,A); E1->setIndex((int)Edges.size()); Edges.push_back(E1);
				E0->setRev(E1); E1->setRev(E0);
				E0->setNxt(Ea);
				E1->setNxt(Ea->getRev()->getNxt());
				Ea->getRev()->setNxt(E1);
				E1->getNxt()->getRev()->getNxt()->getRev()->setNxt(E0);
				if(A->getEdge()==Ea) A->setEdge(E0);

				A=V; A->setEdge(E1);
				x0=B->getXcoor()-A->getXcoor(); y0=B->getYcoor()-A->getYcoor(); d=10;
				for(E=A->getEdge();;)
				{	x1=E->getVertB()->getXcoor()-A->getXcoor(); y1=E->getVertB()->getYcoor()-A->getYcoor();
					f=Angle(x0,y0,x1,y1);
					if(f<d){ d=f; Ea=E->getRev();}
					E=E->getRev()->getNxt(); if(E==A->getEdge()) break;
				}
	}
	switch(b)
	{	case 0: Eb=0; break;
		case 1: Eb=B->getEdge()->getRev(); break;
		case 2: x0=A->getXcoor()-B->getXcoor(); y0=A->getYcoor()-B->getYcoor(); d=10;
				for(E=B->getEdge();;)
				{	x1=E->getVertB()->getXcoor()-B->getXcoor(); y1=E->getVertB()->getYcoor()-B->getYcoor();
					f=Angle(x0,y0,x1,y1);
					if(f<d){ d=f; Eb=E->getRev();}
					E=E->getRev()->getNxt(); if(E==B->getEdge()) break;
				}
				break;
		default: x0=A->getXcoor()-B->getXcoor(); y0=A->getYcoor()-B->getYcoor(); d=-10;
				for(E=B->getEdge();;)
				{	x1=E->getVertB()->getXcoor() - B->getXcoor(); y1=E->getVertB()->getYcoor() - B->getYcoor();
					f=Cosine(x0,y0,x1,y1);
					if(f>d){ d=f; Eb=E;}
					E=E->getRev()->getNxt(); if(E==B->getEdge()) break;
				}
				z.x=(B->getXcoor()*18+A->getXcoor()+Eb->getVertB()->getXcoor())/20;
				z.y=(B->getYcoor()*18+A->getYcoor()+Eb->getVertB()->getYcoor())/20;
				V=AddVert(z);
				Eb->setVertA(V); Eb->getRev()->setVertB(V);
				E0=new CEdge(B,V); E0->setIndex((int)Edges.size()); Edges.push_back(E0);
				E1=new CEdge(V,B); E1->setIndex((int)Edges.size()); Edges.push_back(E1);
				E0->setRev(E1); E1->setRev(E0);
				E0->setNxt(Eb);
				E1->setNxt(Eb->getRev()->getNxt());
				Eb->getRev()->setNxt(E1);
				E1->getNxt()->getRev()->getNxt()->getRev()->setNxt(E0);
				if(B->getEdge()==Eb) B->setEdge(E0);

				B=V; B->setEdge(E1);
				x0=A->getXcoor()-B->getXcoor(); y0=A->getYcoor()-B->getYcoor(); d=10;
				for(E=B->getEdge();;)
				{	x1=E->getVertB()->getXcoor()-B->getXcoor(); y1=E->getVertB()->getYcoor()-B->getYcoor();
					f=Angle(x0,y0,x1,y1);
					if(f<d){ d=f; Eb=E->getRev();}
					E=E->getRev()->getNxt(); if(E==B->getEdge()) break;
				}
	}

	E0=new CEdge(A,B); E0->setIndex((int)Edges.size()); Edges.push_back(E0);
	E1=new CEdge(B,A); E1->setIndex((int)Edges.size()); Edges.push_back(E1);
	E0->setRev(E1); E1->setRev(E0);
	if(!a){ A->setEdge(E0); E1->setNxt(E0); }
	if(!b){ B->setEdge(E1); E0->setNxt(E1); }
	if(Ea){ E1->setNxt(Ea->getNxt()); Ea->setNxt(E0);}
	if(Eb){ E0->setNxt(Eb->getNxt()); Eb->setNxt(E1);}
	return E0;
}
///////////////////////////////////////////////////////////////////////////////////////////////////
// Deletes a vertex that has no edges incident on it.(Rank = 0)
///////////////////////////////////////////////////////////////////////////////////////////////////
void DeleteVert(CVert*V)
{	int n;
	if(Rank(V)) return;
	n=(int)Verts.size()-1;
	Verts[V->getIndex()]=Verts[n];
	Verts[V->getIndex()]->setIndex(V->getIndex());
	Verts.resize(n);
	delete V;
}

void DeleteCell(CCell*C)
{	int i,n;
	CEdge *E,*E0;
	CCell *Q;
	vector<CEdge*> EE;
	vector<CCell*> CC;
	if((E=C->getEdge()))
	{
		while(1){ EE.push_back(E); E=E->getNxt(); if(E==C->getEdge()) break;} // enumerating all the edges that comprise the cell
		for(i=0;i<(int)EE.size();i++) // Store all neighboring cells in CC.
		{
			E=EE[i];
			if(E->getRev()->getCell()){ E->setCell(0); CC.push_back(E->getRev()->getCell());}
			else DeleteEdge(E); // And directly delete outer edges.
		}
		for(i=0;i<(int)CC.size();i++)
		{
			Q=CC[i];
			E=Q->getEdge();
			if(!E) continue;
			while(!E->getRev()->getCell())
			{
				E=E->getNxt();
				if(E==Q->getEdge()) break;
			}
			if(!E->getRev()->getCell())
			{
				Q->FindCenter();
				while(1)
				{
					E0=E; E=E->getNxt();
					E0->getVertA()->setEdge(0); DeleteVert(E0->getVertA());
					DeleteSingleEdge(E0->getRev());
					DeleteSingleEdge(E0);
					if(E==Q->getEdge()) break;
				}
				Q->setEdge(0);
				Q->setRadius(sqrt(Q->getVol()/PI));
				Q->setPressure(0.5/Q->getRadius());	 /// Half pressure everywhere!
				continue;
			}
			Q->setEdge(E); E=E->getNxt();
			while(E!=Q->getEdge())
			{
				if(E->getNxt()->getRev()->getNxt()!=E->getRev()){ E=E->getNxt(); continue;}
				E0=E->getNxt(); E->setVertB(E0->getVertB());
				E->setNxt(E0->getNxt()); E->setRev(E0->getRev());
				DeleteSingleEdge(E0);
				E0=E->getRev()->getNxt(); E->getRev()->setVertB(E->getVertA());
				E->getRev()->setNxt(E0->getNxt()); E->getRev()->setRev(E);
				E0->getVertA()->setEdge(0); DeleteVert(E0->getVertA());
				DeleteSingleEdge(E0);
			}
			SetArcs(Q);
		}
	}
	n=(int)Cells.size()-1;
	Cells[C->getIndex()]=Cells[n];
	Cells[C->getIndex()]->setIndex(C->getIndex());
	Cells.resize(n);
	delete C;
	// DEBUG
	cout << "One cell deleted!" << endl;
}
///////////////////////////////////////////////////////////////////////////////////////////////////
// Deletes the Edge E
///////////////////////////////////////////////////////////////////////////////////////////////////
void DeleteSingleEdge(CEdge*E)
{	int n;
	n=(int)Edges.size()-1;
	Edges[E->getIndex()]=Edges[n];
	Edges[E->getIndex()]->setIndex(E->getIndex());
	Edges.resize(n);
	delete E;
}
///////////////////////////////////////////////////////////////////////////////////////////////////
// Deletes an edge (equivalent to 2 edges in the data structure i.e. edge and its reverse) 
// from the Edge vector, decreasing its size by 2
///////////////////////////////////////////////////////////////////////////////////////////////////
void DeleteEdge(CEdge*E)
{	int n;
	n=Rank(E->getVertB());
	switch(n)
	{	case 3:
			E->getNxt()->getRev()->getNxt()->getRev()->setNxt(E->getNxt());
			if(E->getVertB()->getEdge()==E->getRev()) E->getVertB()->setEdge(E->getNxt());
			break;
		case 2:
			E->getNxt()->getRev()->setNxt(E->getNxt());
			if(E->getVertB()->getEdge()==E->getRev()) E->getVertB()->setEdge(E->getNxt());
			break;
		default:	// 1
			E->getVertB()->setEdge(0);
	}
	E=E->getRev();
	n=Rank(E->getVertB());
	switch(n)
	{	case 3:
			E->getNxt()->getRev()->getNxt()->getRev()->setNxt(E->getNxt());
			if(E->getVertB()->getEdge()==E->getRev()) E->getVertB()->setEdge(E->getNxt());
			break;
		case 2:
			E->getNxt()->getRev()->setNxt(E->getNxt());
			if(E->getVertB()->getEdge()==E->getRev()) E->getVertB()->setEdge(E->getNxt());
			break;
		default:	// 1
			E->getVertB()->setEdge(0);
	}
	n=(int)Edges.size()-1;
	Edges[E->getRev()->getIndex()]=Edges[n];
	Edges[E->getRev()->getIndex()]->setIndex(E->getRev()->getIndex());
	n--;
	Edges[E->getIndex()]=Edges[n];
	Edges[E->getIndex()]->setIndex(E->getIndex());
	Edges.resize(n);
	delete E->getRev(); delete E;
}
///////////////////////////////////////////////////////////////////////////////////////////////////
// Delete the extra edges in the data structure. (Vertices with Rank < 2) never called?
///////////////////////////////////////////////////////////////////////////////////////////////////
int DeleteExtra() 
{	int i,n,a;
	CEdge *E;
	vector<CVert*> VV;
	for(i=0;i<(int)Verts.size();i++) if(Rank(Verts[i])<2) VV.push_back(Verts[i]); // enumerating all vertices whose rank < 2
	n=0;
	for(i=0;i<(int)VV.size();i++)
	{	a=Rank(VV[i]);
		if(!a){ DeleteVert(VV[i]); continue;} // if Rank = 0 free up memory
		E=VV[i]->getEdge(); // retrieve the edge incident on the vertex
		if(Rank(E->getVertB())==2) VV.push_back(E->getVertB()); // need to check vertex B again because its rank is being reduced so put it back in the vector
		DeleteEdge(E); n++; 
		if(a==1) DeleteVert(VV[i]);
	}
	return n; // number of edges deleted
}

int EnumCells() // never called
{	int i,j,n;
	CVert *A,*B;
	CEdge *E,*E0,*E1;
	CCell *C,*C0;
	vector<CVert*> VV;
	vector<CEdge*> EE;

	for(i=0;i<(int)Edges.size();i++)
	{	E=Edges[i];
		if(E->getCell()) continue;
		C=AddCell(); C->setEdge(E);
		for(;!E->getCell();E=E->getNxt()) E->setCell(C);
	}
	for(i=0;i<(int)Edges.size();i++)
	{	E=Edges[i];
		E->getCell()->setVol(E->getCell()->getVol() + (E->getVertA()->getXcoor() - E->getVertB()->getXcoor())*(E->getVertA()->getYcoor() + E->getVertB()->getYcoor())/2.);
	}
	for(i=0;i<(int)Edges.size();i++)
	{	E=Edges[i];
		if(!E->getCell()) continue;
		if(E->getCell()->getVol()<0) E->setCell(0);
	}
	if(Cells.size()) for(i=0;i<(int)Cells.size();i++) if(Cells[i]->getVol()<0)
	{	DeleteCell(Cells[i]); break;}
	for(i=0;i<(int)Cells.size();i++)
	{	C=Cells[i]; E=C->getEdge(); if(!E) continue;
		n=0; C->setXcoor(0); C->setYcoor(0); E0=0;
		while(1)
		{	if(E->getRev()->getCell()) E0=E;
			C->setXcoor(C->getXcoor()+E->getVertA()->getXcoor()); C->setYcoor(C->getYcoor()+E->getVertA()->getYcoor()); n++;
			E=E->getNxt(); if(E==C->getEdge()) break;
		}
		C->setXcoor(C->getXcoor()/n); C->setYcoor(C->getYcoor()/n);
		C->setRadius(sqrt(C->getVol()/PI));

		if(!E0)	// no neighbors
		{	E=C->getEdge();
			while(1)
			{	EE.push_back(E); VV.push_back(E->getVertA());
				E=E->getNxt(); if(E==C->getEdge()) break;}
			for(j=0;j<(int)EE.size();j++) DeleteEdge(EE[j]);
			for(j=0;j<(int)VV.size();j++) DeleteVert(VV[j]);
			EE.clear(); VV.clear();
			C->setEdge(0);
		}
		else
		{	//C->setEdge(E0); 
			C0=E0->getRev()->getCell(); E=E0->getNxt();
			while(1)
			{	if(E->getRev()->getCell() && E->getRev()->getCell()!=C0) break;
				C0=E->getRev()->getCell(); E=E->getNxt();
			}
			C->setEdge(E);
			while(1)
			{	E0=E; A=E->getVertA();
				while(E->getNxt()->getRev()->getCell() == E0->getRev()->getCell()) E=E->getNxt();
				E1=E; B=E->getVertB();
				if(E1!=E0)
				{	for(E=E0->getNxt();E!=E1;E=E->getNxt())
					{	VV.push_back(E->getVertA()); EE.push_back(E);}
					VV.push_back(E1->getVertA());
					for(j=0;j<(int)EE.size();j++)
					{	DeleteSingleEdge(EE[j]->getRev());
						DeleteSingleEdge(EE[j]);
					}
					for(j=0;j<(int)VV.size();j++)
					{	VV[j]->setEdge(0);
						DeleteVert(VV[j]);
					}
					EE.clear(); VV.clear();

					E1=E1->getRev();
					E0->setVertB(B); E1->setVertB(A);
					E1->setNxt(E0->getRev()->getNxt());
					E0->setNxt(E1->getRev()->getNxt());
					DeleteSingleEdge(E0->getRev());
					DeleteSingleEdge(E1->getRev());
					E0->setRev(E1); E1->setRev(E0);
					if(E1->getCell()) E1->getCell()->setEdge(E1);
					E=E0;
				}

				E=E->getNxt(); if(E==C->getEdge()) break;
			}
		}
	}
	for(i=0;i<(int)Cells.size();i++) SetArcs(Cells[i]);
	for(i=0;i<(int)Edges.size();i++) Edges[i]->Calculate();
	TotalLen=0;
	for(i=0;i<(int)Edges.size();i++) TotalLen+=Edges[i]->getLen();
	TotalLen*=0.5;
	return (int)Cells.size();
}
///////////////////////////////////////////////////////////////////////////////////////////////////
// Divides the cell into 2 parts based on the Angle provided
///////////////////////////////////////////////////////////////////////////////////////////////////
CCell* DivideCell(CCell*C,double Angle)
{
	int con = 0;
	double s,c,a,b,b0,b1,x0,y0,dx,dy,r;
	CVert *A,*B;
	CEdge *E=0,*E0=0,*E1=0,*E2=0,*E3=0,*E4=0,*E5=0,*nE=0;
	CCell *C0;
	XY z0={0,0},z1={0,0};
	s=sin(Angle); c=cos(Angle);
	E=C->getEdge();
	if(!E) // If the Cell is associated with an edge
	{
		z0.x=C->getRadius()*c; z1.x=-z0.x;
		z1.y=C->getRadius()*s; z0.y=-z1.y;
		z0.x+=C->getXcoor(); z1.x+=C->getXcoor();
		z0.y+=C->getYcoor(); z1.y+=C->getYcoor();
		C0=AddCell(); // Generate a new cell, which is one of daughter cells of C
		A=AddVert(z0); B=AddVert(z1);
		E0=AddSingleEdge(); E0->setVertA(A); E0->setVertB(B);
		E1=AddSingleEdge(); E1->setVertA(B); E1->setVertB(A);
		E2=AddSingleEdge(); E2->setVertA(A); E2->setVertB(B);
		E3=AddSingleEdge(); E3->setVertA(B); E3->setVertB(A);
		E4=AddSingleEdge(); E4->setVertA(B); E4->setVertB(A);
		E5=AddSingleEdge(); E5->setVertA(A); E5->setVertB(B);
		A->setEdge(E0); B->setEdge(E1);
		E0->setArc(0); E0->setRev(E1);
		E1->setArc(0); E1->setRev(E0);
		E2->setArc(PI/2); E2->setRev(E3);
		E3->setArc(-PI/2); E3->setRev(E2);
		E4->setArc(PI/2); E4->setRev(E5);
		E5->setArc(-PI/2); E5->setRev(E4);
		E0->setNxt(E4); E4->setNxt(E0);
		E1->setNxt(E2); E2->setNxt(E1);
		E3->setNxt(E5); E5->setNxt(E3);
		C->setEdge(E0); E0->setCell(C); E4->setCell(C);
		C0->setEdge(E1); E1->setCell(C0); E2->setCell(C0);
		E3->setCell(0); E5->setCell(0);
		C->setVol(C->getVol()/2); C0->setVol(C->getVol()); // New volumns of two daughter cells C and C0.
		E0->Calculate(); E1->Calculate();
		E2->Calculate(); E3->Calculate();
		E4->Calculate(); E5->Calculate();

		C0->setState(0);

		C0->Conc=C->Conc+1;//new cell generation+1
		C->Conc++;//mother cell generation+1

		C0->Sta=0; 
		C->Sta=0;//set sta as 0 for growing

		//C0->Gra=(double)rand()/RAND_MAX*150+25;
		//C->Gra=(double)rand()/RAND_MAX*150+25;//set the random growth rate at birth
		C0->Gra = C0->G0;
		C->Gra = C->G0; // Set a fixed basal growth rate at birth
		C0->GRate = C0->G0;
		C->GRate = C->G0;
		C0->V0 = C->V0;

		C0->nPGen = 0;
		C0->Age = 0;
		C->Age = 0;


		nE = C->getEdge(); //Counting neighbours
		while(1) // Counting how many neighboring cells C have.
		{
			con++;
			nE = nE->getNxt();
			if(nE == C->getEdge())
				break;
		}
		C->Count = con;
		con = 0;
		nE = C0->getEdge();
		while(1)
		{
			con++;
			nE = nE->getNxt();
			if(nE == C0->getEdge())
				break;
		}
		C0->Count = con;

		// Youfang - Determine daughter cell type and color based on division type
		if (C->Type == 0) // S cell
		{
			C0->nPGen = 0;
			C->nPGen  = 0;
			printf ("%d\n", C->divtype);
			if (C->divtype == 0) // self-renewal
			{
				C0->Type = 0;
				C->Type = 0;
				C0->Color = COLOR1;
				C->Color = COLOR1;
			}
			else if (C->divtype == 1) // symmetric division
			{
				C0->Type = 1;
				C->Type = 1;
				C0->Color = COLOR2;
				C->Color = COLOR2;
				C0->nPGen = 0;
				C->nPGen  = 0;
			}
			else if (C->divtype == 2) // asymmetric division
			{
				if (C0->getNumPDNeighbors() > C->getNumPDNeighbors())
				{ C0->Type = 1; C->Type = 0; C0->Color = COLOR2; C->Color = COLOR1; }
				else
				{ C0->Type = 0; C->Type = 1; C0->Color = COLOR1; C->Color = COLOR2; }
				C0->nPGen = 0;
			}
		}
		else if (C->Type == 1) // P cell
		{
			if (C->divtype == 0) // self-renewal
			{
				C0->Type = 1;
				C->Type = 1;
				C0->Color = COLOR2;
				C->Color = COLOR2;
				C0->nPGen ++;
				C->nPGen  ++;
			}
			else if (C->divtype == 1) // symmetric division
			{
				C0->Type = 2;
				C->Type = 2;
				C0->Color = COLOR3;
				C->Color = COLOR3;
				C0->nPGen ++;
				C->nPGen  ++;
			}
			else if (C->divtype == 2) // asymmetric division
			{
				if (C0->getNumPDNeighbors() > C->getNumPDNeighbors())
				{ C0->Type = 2; C->Type = 1; C0->Color = COLOR3; C->Color = COLOR2; }
				else
				{ C0->Type = 1; C->Type = 2; C0->Color = COLOR2; C->Color = COLOR3; }
				C0->nPGen ++;
				C->nPGen  ++;
			}
		}
		C0->Age = 0;
		C->Age = 0;
	
		// end Cell Repacking Hammad
		return C0;
	}
	// If Cell is not associated with an edge.
	C->FindCenter();
	b0=0; b1=0;
	while(1)
	{
		if(E->getArc())
		{	dx=E->getVertB()->getXcoor()-E->getVertA()->getXcoor(); dy=E->getVertB()->getYcoor()-E->getVertA()->getYcoor();
			r=E->getLen()*0.5/E->getArc();
			b=E->getCos()/E->getSin(); dx*=b; dy*=b;
			x0=(E->getVertB()->getXcoor() + E->getVertA()->getXcoor() - dy)*0.5;
			y0=(E->getVertB()->getYcoor() + E->getVertA()->getYcoor() + dx)*0.5;
			b=(x0-C->getXcoor())*c-(y0-C->getYcoor())*s;
			a=(x0-C->getXcoor())*s+(y0-C->getYcoor())*c;
			a=r*r-a*a;
			if(a>0)
			{	a=sqrt(a); b+=a; x0=C->getXcoor()+b*c; y0=C->getYcoor()-b*s;
				if(b>0 && (b<b0||!b0) && E->getArc()*((E->getVertB()->getXcoor()-x0)*(E->getVertA()->getYcoor()-y0)-(E->getVertA()->getXcoor()-x0)*(E->getVertB()->getYcoor()-y0))>0)
				{	b0=b; E0=E; z0.x=x0; z0.y=y0;}
				if(b<=0 &&(b>b1||!b1) && E->getArc()*((E->getVertB()->getXcoor()-x0)*(E->getVertA()->getYcoor()-y0)-(E->getVertA()->getXcoor()-x0)*(E->getVertB()->getYcoor()-y0))>0)
				{	b1=b; E1=E; z1.x=x0; z1.y=y0;}
				b-=a+a; x0=C->getXcoor()+b*c; y0=C->getYcoor()-b*s;
				if(b>0 && (b<b0||!b0) && E->getArc()*((E->getVertB()->getXcoor()-x0)*(E->getVertA()->getYcoor()-y0)-(E->getVertA()->getXcoor()-x0)*(E->getVertB()->getYcoor()-y0))>0)
				{	b0=b; E0=E; z0.x=x0; z0.y=y0;}
				if(b<=0 &&(b>b1||!b1) && E->getArc()*((E->getVertB()->getXcoor()-x0)*(E->getVertA()->getYcoor()-y0)-(E->getVertA()->getXcoor()-x0)*(E->getVertB()->getYcoor()-y0))>0)
				{	b1=b; E1=E; z1.x=x0; z1.y=y0;}
			}
		}
		else
		{	b=-(E->getVertA()->getXcoor()-E->getVertB()->getXcoor())*s-(E->getVertA()->getYcoor()-E->getVertB()->getYcoor())*c;
			if(b)
			{	b=((C->getXcoor()-E->getVertB()->getXcoor())*(E->getVertA()->getYcoor()-E->getVertB()->getYcoor())-(C->getYcoor()-E->getVertB()->getYcoor())*(E->getVertA()->getXcoor()-E->getVertB()->getXcoor()))/b;
				x0=C->getXcoor()+b*c; y0=C->getYcoor()-b*s;
				dx=E->getVertA()->getXcoor()-E->getVertB()->getXcoor(); dy=E->getVertA()->getYcoor()-E->getVertB()->getYcoor(); r=dx*dx+dy*dy;
				dx=x0-E->getVertA()->getXcoor(); dy=y0-E->getVertA()->getYcoor();
				if(r>=dx*dx+dy*dy)
				{	dx=x0-E->getVertB()->getXcoor(); dy=y0-E->getVertB()->getYcoor();
					if(r>=dx*dx+dy*dy)
					{	if(b>0 && (b<b0||!b0))
						{	b0=b; E0=E; z0.x=x0; z0.y=y0;}
						if(b<=0 &&(b>b1||!b1))
						{	b1=b; E1=E; z1.x=x0; z1.y=y0;}
					}
				}
			}
		}
		E=E->getNxt(); if(E==C->getEdge()) break;
	}
	A=AddVert(z0); B=AddVert(z1);

//return;
	//printf ("  -- TEST --, %x\n", E0);
	E2=E0->getRev();
	E3=AddSingleEdge(); E3->setVertA(A); E3->setVertB(E0->getVertB());
	E3->setNxt(E0->getNxt()); E3->setRev(E2); E3->setCell(C);
	E4=AddSingleEdge(); E4->setVertA(A); E4->setVertB(E2->getVertB());
	E4->setNxt(E2->getNxt()); E4->setRev(E0); E4->setCell(E2->getCell());
	E0->setNxt(E3); E0->setRev(E4); E0->setVertB(A);
	E2->setNxt(E4); E2->setRev(E3); E2->setVertB(A);
	A->setEdge(E3);

	if(E0==E1 && (A->getXcoor()-E0->getVertA()->getXcoor())*(B->getYcoor()-E0->getVertA()->getYcoor())>(B->getXcoor()-E0->getVertA()->getXcoor())*(A->getYcoor()-E0->getVertA()->getYcoor())) E1=E3;

	E2=E1->getRev();
	E3=AddSingleEdge(); E3->setVertA(B); E3->setVertB(E1->getVertB());
	E3->setNxt(E1->getNxt()); E3->setRev(E2); E3->setCell(C);
	E4=AddSingleEdge(); E4->setVertA(B); E4->setVertB(E2->getVertB());
	E4->setNxt(E2->getNxt()); E4->setRev(E1); E4->setCell(E2->getCell());
	E1->setNxt(E3); E1->setRev(E4); E1->setVertB(B);
	E2->setNxt(E4); E2->setRev(E3); E2->setVertB(B);
	B->setEdge(E3);

	E0=AddSingleEdge(); E1=AddSingleEdge();
	E0->setVertA(A); E0->setVertB(B); E1->setVertA(B); E1->setVertB(A);
	E0->setRev(E1); E1->setRev(E0);
	E0->setNxt(B->getEdge()); E1->setNxt(A->getEdge());
	A->getEdge()->getRev()->getNxt()->getRev()->setNxt(E0);
	B->getEdge()->getRev()->getNxt()->getRev()->setNxt(E1);
	
	E0->getRev()->setCell(C); C->setEdge(E0->getRev());
	C0=AddCell(); E0->setCell(C0); C0->setEdge(E0);
	for(E=E0->getNxt();E!=E0;E=E->getNxt()) E->setCell(C0);

	C->setVol(C->getVol()/2); C0->setVol(C->getVol()); C0->setPressure(C->getPressure());
	C->setState(0); C->Count=0; //hammad
	C0->setState(0); C0->Count=0;


	    C0->Conc=C->Conc+1;//new cell generation+1
		C->Conc++;//mother cell generation+1

		C0->Sta=0; 
		C->Sta=0;//set sta as 0 for growing

		//C0->Gra=(double)rand()/RAND_MAX*150+25;
		//C->Gra=(double)rand()/RAND_MAX*150+25;//set the random growth rate at birth
		C0->Gra = C0->G0;
		C->Gra = C->G0;
		C0->GRate = C0->G0;
		C->GRate = C->G0;
		C0->V0 = C->V0;
		C0->nPGen = 0;

	SetArcs(C); SetArcs(C0); // original
	nE = C->getEdge(); // Counting Neighbours
	while(1)
	{
		con++;
		nE = nE->getNxt();
		if(nE == C->getEdge())
			break;
	}
	C->Count = con;
	con = 0;
	nE = C0->getEdge();
	while(1)
	{
		con++;
		nE = nE->getNxt();
		if(nE == C0->getEdge())
			break;
	}
	C0->Count = con;

	// Youfang - Determine cell type and color based on division type
	if (C->Type == 0) // S cell
	{
		C0->nPGen = 0;
		C->nPGen  = 0;
		//printf ("%d\n", C->divtype);
		if (C->divtype == 0) // self-renewal
		{
			C0->Type = 0;
			C->Type = 0;
			C0->Color = COLOR1;
			C->Color = COLOR1;
			//printf ("%d\t%0x\n", C->divtype, COLOR1);
		}
		else if (C->divtype == 1) // symmetric division
		{
			C0->Type = 1;
			C->Type = 1;
			C0->Color = COLOR2;
			C->Color = COLOR2;
			C0->nPGen = 0;
			C->nPGen  = 0;
		}
		else if (C->divtype == 2) // asymmetric division
		{
			if (C0->getNumPDNeighbors() > C->getNumPDNeighbors())
			{ C0->Type = 1; C->Type = 0; C0->Color = COLOR2; C->Color = COLOR1; }
			else
			{ C0->Type = 0; C->Type = 1; C0->Color = COLOR1; C->Color = COLOR2; }
			C0->nPGen = 0;
		}
	}
	else if (C->Type == 1) // P cell
	{
		if (C->divtype == 0) // self-renewal
		{
			C0->Type = 1;
			C->Type = 1;
			C0->Color = COLOR2;
			C->Color = COLOR2;
			C0->nPGen ++;
			C->nPGen  ++;
		}
		else if (C->divtype == 1) // symmetric division
		{
			C0->Type = 2;
			C->Type = 2;
			C0->Color = COLOR3;
			C->Color = COLOR3;
			C0->nPGen ++;
			C->nPGen  ++;
		}
		else if (C->divtype == 2) // asymmetric division
		{
			if (C0->getNumPDNeighbors() > C->getNumPDNeighbors())
			{ C0->Type = 2; C->Type = 1; C0->Color = COLOR3; C->Color = COLOR2; }
			else
			{ C0->Type = 1; C->Type = 2; C0->Color = COLOR2; C->Color = COLOR3; }
			C0->nPGen ++;
			C->nPGen  ++;
		}
	}
	C0->Age = 0;
	C->Age = 0;

	return C0;
}

void Center() // never called.
{	int i,n;
	double X,Y,Xmax=0,Ymax=0,Xmin=0,Ymin=0;
	CVert *V;
	CCell *C;
	n=0;
	for(i=0;i<(int)Cells.size();i++)
	{	C=Cells[i]; if(C->getEdge()) continue;
		if(!n)
		{	Xmax=C->getXcoor()+C->getRadius(); Xmin=C->getXcoor()-C->getRadius();
			Ymax=C->getYcoor()+C->getRadius(); Ymin=C->getYcoor()-C->getRadius();
		}
		if(Xmax<C->getXcoor()+C->getRadius()) Xmax=C->getXcoor()+C->getRadius();
		if(Xmin>C->getXcoor()-C->getRadius()) Xmin=C->getXcoor()-C->getRadius();
		if(Ymax<C->getYcoor()+C->getRadius()) Ymax=C->getYcoor()+C->getRadius();
		if(Ymin>C->getYcoor()-C->getRadius()) Ymin=C->getYcoor()-C->getRadius();
		n++;
	}
	for(i=0;i<(int)Verts.size();i++)
	{	V=Verts[i];
		if(!n)
		{	Xmax=V->getXcoor(); Xmin=V->getXcoor();
			Ymax=V->getYcoor(); Ymin=V->getYcoor();
		}
		if(Xmax<V->getXcoor()) Xmax=V->getXcoor();
		if(Xmin>V->getXcoor()) Xmin=V->getXcoor();
		if(Ymax<V->getYcoor()) Ymax=V->getYcoor();
		if(Ymin>V->getYcoor()) Ymin=V->getYcoor();
		n++;
	}
	X=(Xmax+Xmin)/2.;
	Y=(Ymax+Ymin)/2.;
	for(i=0;i<(int)Cells.size();i++){ C=Cells[i]; C->setXcoor(C->getXcoor()-X); C->setYcoor(C->getYcoor()-Y);}
	for(i=0;i<(int)Verts.size();i++){ V=Verts[i]; V->setXcoor(V->getXcoor()-X); V->setYcoor(V->getYcoor()-Y);}
}


// Reading Input File
bool ReadFile(const char*fname)
{	int i,j,k,m,nv,nc,ne,a,b,c,d,e,f,g;
	int age;
	double x,y,r,v,h;
	int t1;
	long l;
	FILE *fp;
	CVert *V;
	CEdge *E;
	CCell *C;
	////////////////////////////////////////////////////////////////////////////////////////////////////
	// Going to the Last Step in the input File Recording Step #, # of Vertices, # of edges & # of Cells
	///////////////////////////////////////////////////////////////////////////////////////////////////
	if(!(fp=fopen(fname,"rb"))) return 0;
	l=0; nv=0; ne=0; nc=0;
	while(fscanf(fp,"%[^\n]",buff)!=EOF)
	{	fscanf(fp,"\n");
		if(4==sscanf(buff,"Step: %d Verts: %d Edges: %d Cells: %d",&i,&j,&k,&m))
		{	l=ftell(fp); Step=i; nv=j; ne=k; nc=m;
		}
	}
	///////////////////////////////////////////////////////////////////////////////////////////////////
	// Allocating memory for All the vertices, Edges & Cells
	///////////////////////////////////////////////////////////////////////////////////////////////////
	if(!nc){ fclose(fp); return 0;}
	fseek(fp,l,SEEK_SET);
	for(i=0;i<nv;i++){ V=new CVert(0,0); V->setIndex(i); Verts.push_back(V);}
	for(i=0;i<ne;i++){ E=new CEdge; E->setIndex(i); Edges.push_back(E);}
	for(i=0;i<nc;i++){ C=new CCell; C->setIndex(i); Cells.push_back(C);}

	///////////////////////////////////////////////////////////////////////////////////////////////////
	// Storing All the vertices, Edges & Cells in their respective vectors
	///////////////////////////////////////////////////////////////////////////////////////////////////
	CCell::Xmin = 0;
	CCell::Xmax = 0;

	// TEST
	int CNT_V = 0;
	int CNT_E = 0;
	int CNT_C = 0;
	// TEST
	while(fscanf(fp,"%[^\n]",buff)!=EOF)
	{	fscanf(fp,"\n");
		if(5==sscanf(buff,"Vert: %d X: %lg Y: %lg N: %d Edge: %d",&k,&x,&y,&a,&e))
		{
			k--;
			Verts[k]->setXcoor(x); Verts[k]->setYcoor(y); Verts[k]->N=a;
			Verts[k]->setEdge(e?Edges[e-1]:0); // If edge is not present store 0 ? when does this happen?
			if(CVert::Count<=a) CVert::Count=a+1;
			CNT_V ++;
		}
		if(7==sscanf(buff,"Edge: %d A: %d B: %d Rev: %d Nxt: %d Cell: %d Arc: %lg",&k,&a,&b,&c,&d,&e,&x))
		{
			k--;
			Edges[k]->setVertA(Verts[a-1]); Edges[k]->setVertB(Verts[b-1]); Edges[k]->setArc(x);
			Edges[k]->setRev(Edges[c-1]); Edges[k]->setNxt(Edges[d-1]);
			if (e) Edges[k]->setCell(Cells[e-1]);
			else Edges[k]->setCell(0); // If cell is not present store 0 ? when does this happen?
			CNT_E ++;
		}
		if(12==sscanf(buff,"Cell: %d X: %lg Y: %lg R: %lg Vol: %lg Edge: %d Color: %x Type: %d Conc: %d Sta: %d Gra:%lg Age: %d",&k,&x,&y,&r,&v,&e,&a,&t1,&f,&g,&h,&age))
		{
			k--;
			Cells[k]->setXcoor(x); Cells[k]->setYcoor(y); Cells[k]->setRadius(r);
			Cells[k]->setVol(v); Cells[k]->setEdge(e?Edges[e-1]:0);// If edge is not present store 0 ? when does this happen?
			Cells[k]->setPressure(0); 
			Cells[k]->Color=a;//RGB(255,255,250); hammad
			Cells[k]->Type = t1;
			//cout << t1 << endl;

			Cells[k]->nPGen = 0;
			Cells[k]->G0 = 100;
			Cells[k]->V0 = 10;
			Cells[k]->Age = age;


			Cells[k]->Count = 3; // hammad

			if ( x < CCell::Xmin )
				CCell::Xmin = x;
			if ( x > CCell::Xmax )
				CCell::Xmax = x;

			Cells[k]->Conc = f;
			Cells[k]->Sta = g;
			//Cells[k]->Gra = h;
			Cells[k]->Gra = 100;

			Cells[k]->field = -1;

			CNT_C ++;
		
		}

	}

	for(i=0;i<(int)Edges.size();i++) Edges[i]->Calculate();

	cout << "#Verts read? " << CNT_V << endl;
	cout << "#Edges read? " << CNT_E << endl;
	cout << "#Cells read? " << CNT_C << endl;

	// Increase the adhesion between stem cells.
	/*
	for(i=0;i<(int)Edges.size();i++)
	{
		E = Edges[i];
		if (E->Cell->Type == 0 && E->Rev->Cell->Type == 0)
		{
			//cout << "WHAT?" << E->Cell->Type << endl;
			Edges[i]->T = 0.5;
			Edges[i]->Rev->T = 0.5;
		}
	}
	*/


	fclose(fp); return 1;
}


void ReportError(const char*s){ fprintf(stderr,"%s\n",s);}

void WriteFile(const char*fname)
{	int i;
	FILE *fp;
	fp=fopen(fname,"a+");
	if(!fp){ ReportError("Cannot open file!"); return;}
	fprintf(fp,"Step: %d\tVerts: %d\tEdges: %d\tCells: %d\n",Step,(int)Verts.size(),(int)Edges.size(),(int)Cells.size());
	for(i=0;i<(int)Verts.size();i++)
		fprintf(fp,"Vert: %d\tX: %lg\tY: %lg\tN: %d\tEdge: %d\n",
		i+1,Verts[i]->X,Verts[i]->Y,Verts[i]->N,NUM(Verts[i]->Edge));
	for(i=0;i<(int)Edges.size();i++){ CEdge*E; E=Edges[i];
		fprintf(fp,"Edge: %d\tA: %d\tB: %d\tRev: %d\tNxt: %d\tCell: %d\tArc: %lg\n",
		i+1,NUM(Edges[i]->getVertA()),NUM(Edges[i]->getVertB()),NUM(Edges[i]->getRev()),NUM(Edges[i]->getNxt()),NUM(Edges[i]->getCell()),Edges[i]->getArc());
		}
	for(i=0;i<(int)Cells.size();i++)
		fprintf(fp,"Cell: %d\tX: %lg\tY: %lg\tR: %lg\tVol: %lg\tEdge: %d\tColor: %06x\tType: %d\tConc: %d\tSta: %d\tGra: %lg\tAge: %d\n",
		i+1,Cells[i]->getXcoor(), Cells[i]->getYcoor(),Cells[i]->getRadius(),Cells[i]->getVol(),NUM(Cells[i]->getEdge()),Cells[i]->Color,Cells[i]->Type,Cells[i]->Conc,Cells[i]->Sta,Cells[i]->Gra,(int)Cells[i]->Age);
	fclose(fp);
}


///////////////////////////////////////////////////////////////////////////////////////////////////
//	Make a copy of the data structure
///////////////////////////////////////////////////////////////////////////////////////////////////
void Duplicate(std::vector<CVert*>&VV0,std::vector<CEdge*>&EE0,std::vector<CCell*>&CC0,std::vector<CVert*>&VV1,std::vector<CEdge*>&EE1,std::vector<CCell*>&CC1)
{	int i;
	CVert *V;
	CEdge *E;
	CCell *C;
///////////////////////////////////////////////////////////////////////////////////////////////////
// Deleting previous temporary vertices, edges and cells
///////////////////////////////////////////////////////////////////////////////////////////////////
	for(i=0;i<(int)VV1.size();i++) delete VV1[i];
	for(i=0;i<(int)EE1.size();i++) delete EE1[i];
	for(i=0;i<(int)CC1.size();i++) delete CC1[i];
	VV1.clear(); EE1.clear(); CC1.clear();
///////////////////////////////////////////////////////////////////////////////////////////////////
//  Duplicating the data set
///////////////////////////////////////////////////////////////////////////////////////////////////
	for(i=0;i<(int)VV0.size();i++)
	{	V=new CVert(0,0);
		V->setN(VV0[i]->getN());
		V->setXcoor(VV0[i]->getXcoor());
		V->setYcoor(VV0[i]->getYcoor());
		V->setdX(VV0[i]->getdX());
		V->setdY(VV0[i]->getdY());
		V->setIndex(i); VV1.push_back(V);
	}
	for(i=0;i<(int)EE0.size();i++)
	{	E=new CEdge;
		E->setX(EE0[i]->getX());
		E->setY(EE0[i]->getY());
		E->setR(EE0[i]->getR());
		E->setArc(EE0[i]->getArc());
		E->setSin(EE0[i]->getSin());
		E->setCos(EE0[i]->getCos());
		E->setLen(EE0[i]->getLen());
		E->seteX(EE0[i]->geteX());
		E->seteY(EE0[i]->geteY());
		E->setIndex(i); EE1.push_back(E);
	}
	for(i=0;i<(int)CC0.size();i++)
	{	C=new CCell;
		C->setXcoor(CC0[i]->getXcoor());
		C->setYcoor(CC0[i]->getYcoor());
		C->setXdisp(CC0[i]->getXdisp());
		C->setYdisp(CC0[i]->getYdisp());
		C->setRadius(CC0[i]->getRadius());
		C->setPressure(CC0[i]->getPressure());
		C->setState(CC0[i]->getState());
		C->setCount(CC0[i]->getCount());
		C->setColor(CC0[i]->getColor());
		C->setVol(CC0[i]->getVol());
		C->setIndex(i); CC1.push_back(C);
	}
	for(i=0;i<(int)VV1.size();i++)
	{	VV1[i]->setEdge(VV0[i]->getEdge() ? EE1[VV0[i]->getEdge()->getIndex()] : 0); // If Original vertex does not have an edge assign 0
	}
	// Assigning pointers here ... cannot do it before because the object that it points to might not exist at that point
	for(i=0;i<(int)EE1.size();i++)
	{	EE1[i]->setRev(EE1[EE0[i]->getRev()->getIndex()]);
		EE1[i]->setNxt(EE1[EE0[i]->getNxt()->getIndex()]);
		EE1[i]->setVertA(VV1[EE0[i]->getVertA()->getIndex()]);
		EE1[i]->setVertB(VV1[EE0[i]->getVertB()->getIndex()]);
		EE1[i]->setCell(EE0[i]->getCell() ? CC1[EE0[i]->getCell()->getIndex()] : 0); // If Original edge does not have a cell assign 0
	}
	for(i=0;i<(int)CC1.size();i++)
	{	CC1[i]->setEdge(CC0[i]->getEdge() ? EE1[CC0[i]->getEdge()->getIndex()] : 0); // If Original cell does not have an edge assign 0
	}
}


/////////////////////////////////////////////////////
// PRESSURE
/////////////////////////////////////////////////////
double OneStep(double st)
{	int i;
	double t;
	CEdge*E;
	Duplicate(Verts,Edges,Cells,Verts00,Edges00,Cells00);
	//Duplicate(Verts00,Edges00,Cells00,Verts,Edges,Cells);
	//WriteFile("shit.txt"); return 10;
	//printf ("      TEST OneStep\n");

	for(i=0;i<(int)Edges.size();i++)
	{
		E=Edges[i];
		if(!E->getCell()) continue; // skip edges that dont belong to a cell
		if(E->getCell()<E->getRev()->getCell()) continue; // Dont do it twice ... tension(edge) = tension(rev_edge)
		if(!E->getRev()->getCell()) { E->setT(1.0); E->getRev()->setT(1.0); } // Arcs on boundary has 1.0 tension.
		else
		{
			t=E->getCell()->Tension(E->getRev()->getCell()); // it always returns 1 ... edges that belong to a cell
			E->setT(t); E->getRev()->setT(t);
		}

	}

	GetDerivative();

restart:
	for(i=0;i<(int)Cells.size();i++)
	{	Cells[i]->setXcoor(Cells[i]->getXcoor()+st*Cells[i]->getXdisp());
		Cells[i]->setYcoor(Cells[i]->getYcoor()+st*Cells[i]->getYdisp());
	}
	for(i=0;i<(int)Verts.size();i++)
	{	Verts[i]->setXcoor(Verts[i]->getXcoor()+st*Verts[i]->getdX());
		Verts[i]->setYcoor(Verts[i]->getYcoor()+st*Verts[i]->getdY());
	}
	for(i=0;i<(int)Cells.size();i++){ SetArcs(Cells[i]);}

	if(!Flips())
	{	Duplicate(Verts00,Edges00,Cells00,Verts,Edges,Cells);
		fprintf(stderr,"%lg\t",st);
		st/=2; goto restart;
	}
	
	for(i=0;i<(int)Edges.size();i++) Edges[i]->Calculate();

	return st;
}
///////////////////////////////////////////////////////////////////////////////////////////////////
// Finds the sum of all forces on vertices. For each vertex dX and dY are calculated
// It also calculates dX and dY for all the cell centers.
///////////////////////////////////////////////////////////////////////////////////////////////////
void GetDerivative()
{	
	////////////////////////////////////////////////////////////////////////////////////////////////////
	// Initializing
	////////////////////////////////////////////////////////////////////////////////////////////////////
	int i;
	double a,dx,dy;
	CEdge *E,*E1,*E2,*E3;
	CCell *C1,*C2,*C3;
	A=new double[Cells.size()];
	B=new double[Edges.size()];
	Row=new int[Edges.size()];
	Col=new int[Edges.size()];
	X0=new double[Cells.size()];
	X1=new double[Cells.size()];
	Y=new double[Cells.size()];
	DX=new double[Verts.size()];
	DY=new double[Verts.size()];

	for(i=0;i<(int)Verts.size();i++){ DX[i]=0; DY[i]=0;}
	for(i=0;i<(int)Cells.size();i++){ A[i]=0; X0[i]=Cells[i]->getPressure(); X1[i]=0; Y[i]=0;}
	for(i=0;i<(int)Edges.size();i++){ B[i]=0;}
	M=0;

	for(i=0;i<(int)Edges.size();i++)
	{	E=Edges[i];
		DX[E->getVertA()->getIndex()]+=E->geteX()*E->getT();
		DY[E->getVertA()->getIndex()]+=E->geteY()*E->getT();
		if(!E->getCell()) continue;
		if(E->getRev()->getCell()) continue;
		X1[E->getCell()->getIndex()]=1.;
		Y[E->getCell()->getIndex()]=E->getArc()*E->getT()/E->getLen();	// using half pressure instead of pressure to awoid 0.5 factor in futher calculations
		if(Y[E->getCell()->getIndex()]>MaxPressure) 
		{
			Y[E->getCell()->getIndex()]=MaxPressure;
			//printf("Max Pressure\n");
		}
		if(Y[E->getCell()->getIndex()]<-MaxPressure)
		{
			Y[E->getCell()->getIndex()]=-MaxPressure;
			//printf("Max Pressure\n");
		}
		A[E->getCell()->getIndex()]=1.;
	}
	for(i=0;i<(int)Verts.size();i++)
	{	
		if(!Verts[i]->getEdge())
		{
			DeleteVert(Verts[i]);
			ReportError("No Edge for a vertex");//exit(1);
			continue;
		}
		E1=Verts[i]->getEdge(); C1=E1->getCell();
		E2=E1->getRev()->getNxt(); C2=E2->getCell();
		E3=E2->getRev()->getNxt(); C3=E3->getCell();
		if(E2==E1 || E3==E1 || E3==E2)
		{
			ReportError("3 edges expected!");//exit(1); // Youfang: Why? What caused this error? 
			return;
		}
		if(C1 && !X1[C1->getIndex()]) A[C1->getIndex()]+=0.5*(E1->getLen()*E1->getLen() + E3->getLen()*E3->getLen()) - E1->getLen()*E3->getLen()*(E1->geteX()*E3->geteX() + E1->geteY()*E3->geteY());
		if(C2 && !X1[C2->getIndex()]) A[C2->getIndex()]+=0.5*(E1->getLen()*E1->getLen() + E2->getLen()*E2->getLen()) - E1->getLen()*E2->getLen()*(E1->geteX()*E2->geteX() + E1->geteY()*E2->geteY());
		if(C3 && !X1[C3->getIndex()]) A[C3->getIndex()]+=0.5*(E2->getLen()*E2->getLen() + E3->getLen()*E3->getLen()) - E2->getLen()*E3->getLen()*(E2->geteX()*E3->geteX() + E2->geteY()*E3->geteY());
	}
	for(i=0;i<(int)Edges.size();i++)
	{	E1=Edges[i]; C1=E1->getCell(); if(!C1) continue;
		E2=E1->getRev()->getNxt(); C2=E2->getCell(); if(!C2) continue;
		if(X1[C2->getIndex()]) continue;
		E3=E2->getRev()->getNxt();
		Row[M]=C2->getIndex(); Col[M]=C1->getIndex();
		B[M]=E1->getLen()*E1->getLen() + E2->getLen()*E3->getLen()*(E2->geteX()*E3->geteX() + E2->geteY()*E3->geteY());
		B[M]-=E1->getLen()*(E2->getLen()*(E1->geteX()*E2->geteX() + E1->geteY()*E2->geteY()) + E3->getLen()*(E1->geteX()*E3->geteX() + E1->geteY()*E3->geteY()));
		E1=E1->getRev(); E2=E1->getRev()->getNxt(); E3=E2->getRev()->getNxt();
		B[M]+=E1->getLen()*E1->getLen() + E2->getLen()*E3->getLen()*(E2->geteX()*E3->geteX() + E2->geteY()*E3->geteY());
		B[M]-=E1->getLen()*(E2->getLen()*(E1->geteX()*E2->geteX() + E1->geteY()*E2->geteY()) + E3->getLen()*(E1->geteX()*E3->geteX() + E1->geteY()*E3->geteY()));
		B[M]*=-0.5; M++;
	}

	for(i=0;i<(int)Edges.size();i++)
	{	E=Edges[i]; if(!E->getCell()) continue;
		if(X1[E->getCell()->getIndex()]) continue;
		Y[E->getCell()->getIndex()]-=(DX[E->getVertA()->getIndex()]*E->geteY() - DY[E->getVertA()->getIndex()]*E->geteX())*E->getLen()*0.5;
		Y[E->getCell()->getIndex()]-=(DX[E->getVertB()->getIndex()]*E->geteY() - DY[E->getVertB()->getIndex()]*E->geteX())*E->getLen()*0.5;
	}

	for(i=0;i<M;i++) B[i]/=-A[Row[i]];
	for(i=0;i<(int)Cells.size();i++)
	{	C1=Cells[i];
		if(X1[C1->getIndex()]) continue;
		a=C1->getVol()-C1->Volume();
		if(a>MaxGrowth) a=MaxGrowth;
		if(a<-MaxGrowth) a=-MaxGrowth;
		Y[i]+=a;
	}
	for(i=0;i<(int)Cells.size();i++) Y[i]/=A[i];
	RunJacobi();

	for(i=0;i<(int)Edges.size();i++)
	{	E=Edges[i];
		if(!E->getCell() || !E->getRev()->getCell()) continue;
		a=E->getLen()*(X[E->getCell()->getIndex()]-X[E->getRev()->getCell()->getIndex()]);
		DX[E->getVertA()->getIndex()]+=a*E->geteY();
		DY[E->getVertA()->getIndex()]-=a*E->geteX();
	}

/*
	for(i=0;i<Verts.size();i++)
	{	DX[i]+=rand()%3; DY[i]+=rand()%3;
	}
*/

	dx=0; dy=0;
	for(i=0;i<(int)Verts.size();i++){ dx+=DX[i]; dy+=DY[i];}
	dx/=Verts.size(); dy/=Verts.size();
	for(i=0;i<(int)Verts.size();i++){ DX[i]-=dx; DY[i]-=dy;}

	for(i=0;i<(int)Verts.size();i++){ Verts[i]->setdX(DX[i]); Verts[i]->setdY(DY[i]);}
	for(i=0;i<(int)Cells.size();i++)
	{	Cells[i]->setPressure(X[i]);
		Cells[i]->setXdisp(0); Cells[i]->setYdisp(0);
	}

	delete[] A; delete[] B;
	delete[] X0; delete[] X1; delete[] Y;
	delete[] Row; delete[] Col;
	delete[] DX; delete[] DY;
}
///////////////////////////////////////////////////////////////////////////////////////////////////
// Jacobi Method to solve system of linear equations.
///////////////////////////////////////////////////////////////////////////////////////////////////
void RunJacobi()
{	int i,j;
	double s,d;
	double *x0,*x1;

	if(X==X0){ x0=X0; x1=X1;} else { x0=X1; x1=X0;}
for(j=0;j<10;j++)
{
	for(i=0;i<(int)Cells.size();i++) x1[i]=Y[i];
	for(i=0;i<M;i++) x1[Row[i]]+=x0[Col[i]]*B[i];
	s=0;
	for(i=0;i<(int)Cells.size();i++){ d=x1[i]-x0[i]; s+=d*d;}
//CString S; S.Format("s=%lg",s); ReportError(S);
	if(x0==X0){ x0=X1; x1=X0;} else { x0=X0; x1=X1;}
}
	X=x0;
}
///////////////////////////////////////////////////////////////////////////////////////////////////
// Check all voilations in geometry and flips the violating edges.
// When 2 edges cross we need a flip
///////////////////////////////////////////////////////////////////////////////////////////////////
bool Flips()
{	int i,j,k;
	double a,b,c,xBA,xDC,xAC,yBA,yDC,yAC,dx,dy,dx0,dy0,dx1,dy1;
	bool Ret,*Boo;
	XY z;
	CVert *A,*B;
	CCell *C,**CC;
	CEdge *E,*E0,*E1,*E2,*E3,*E4,*E5,*E6,*E7,*E8,*E9;
	Ret=1; CC=0; Boo=0;

	for(i=0;i<(int)Cells.size();i++)
	{	C=Cells[i];
		E=C->getEdge(); if(!E) continue; // Goto next cell if E is NULL
		while(1)
		{	E0=E->getRev()->getNxt()->getRev()->getNxt()->getRev(); E1=E->getNxt(); // checking if 2 cells have a common edge (trivial case)
			if(E0==E1) break;
			xBA=E0->getVertB()->getXcoor()-E0->getVertA()->getXcoor();
			xDC=E1->getVertB()->getXcoor()-E1->getVertA()->getXcoor();
			xAC=E0->getVertA()->getXcoor()-E1->getVertA()->getXcoor();
			yBA=E0->getVertB()->getYcoor()-E0->getVertA()->getYcoor();
			yDC=E1->getVertB()->getYcoor()-E1->getVertA()->getYcoor();
			yAC=E0->getVertA()->getYcoor()-E1->getVertA()->getYcoor();
			c=xBA*yDC-yBA*xDC;
			if(!c){ /*ReportError("Problem: pressure.cpp 1 - ignore flip!"); abort();*/ E=E1; if(E==C->getEdge()) break; continue;}
			a=(yAC*xDC-xAC*yDC)/c;
			b=-(xAC*yBA-yAC*xBA)/c;
			if(a<=0||a>1||b<0||b>=1){ E=E1; if(E==C->getEdge()) break; continue;}

			//////////////// checking 4-edge case
			dx=E->getVertB()->getXcoor()-E->getVertA()->getXcoor(); dy=E->getVertB()->getYcoor()-E->getVertA()->getYcoor();
			if(E1->getNxt()->getNxt()==E0&&(dx||dy))
			{	dx0=E0->getVertB()->getXcoor()-E0->getVertA()->getXcoor(); dy0=E0->getVertB()->getYcoor()-E0->getVertA()->getYcoor();
				dx1=E1->getVertB()->getXcoor()-E1->getVertA()->getXcoor(); dy1=E1->getVertB()->getYcoor()-E1->getVertA()->getYcoor();
				if(dx*dy1>=dx1*dy && dx0*dy>=dx*dy0){ E=E1; if(E==C->getEdge()) break; continue;}
			}
			//////////////// checking 4-edge case end

			//////////////// checking for 3:1 flip  "edge swap"
			if(!E->getRev()->getCell() && E->getRev()->getNxt()->getNxt()->getNxt()==E->getRev())
			{	E2=E1->getRev()->getNxt()->getNxt(); A=E2->getVertA(); A->setEdge(E2);
				E0->setVertB(A); E0->getRev()->setVertA(A);
				E1->setVertA(A); E1->getRev()->setVertB(A);
				E0->setNxt(E1); E1->getRev()->setNxt(E2);
				E2->getRev()->setNxt(E0->getRev());

				E3=E->getRev()->getNxt(); E4=E3->getNxt();
				E->getVertA()->setEdge(0); DeleteVert(E->getVertA());
				E->getVertB()->setEdge(0); DeleteVert(E->getVertB());
				DeleteSingleEdge(E->getRev()); DeleteSingleEdge(E);
				DeleteSingleEdge(E3->getRev()); DeleteSingleEdge(E3);
				DeleteSingleEdge(E4->getRev()); DeleteSingleEdge(E4);
				E0->Calculate(); E0->getRev()->Calculate();
				E1->Calculate(); E1->getRev()->Calculate();
				E2->Calculate(); E2->getRev()->Calculate();

				E=E1; if(E==C->getEdge()) break; continue;
			}

//CString S; S.Format("Flip %d %d\na=%lg %d %d\nb=%lg %d %d",E->A->N,E->B->N,a,E0->A->N,E0->B->N,b,E1->A->N,E1->B->N); ReportError(S);
			z.x=E0->getVertA()->getXcoor()+a*xBA; z.y=E0->getVertA()->getYcoor()+a*yBA; A=AddVert(z);
			E2=E->getRev()->getNxt(); E3=E1->getRev()->getNxt()->getRev();
			if(E2==E3)
			{ /*CString S; S.Format("Complicated case! E = %d %d E2 = %d %d",E->A->N,E->B->N,E2->A->N,E2->B->N);*/ 
				ReportError("Complicated case"); //exit(1);
			break;
			}
			xBA=E2->getVertB()->getXcoor()-E2->getVertA()->getXcoor();
			xDC=E3->getVertB()->getXcoor()-E3->getVertA()->getXcoor();
			xAC=E2->getVertA()->getXcoor()-E3->getVertA()->getXcoor();
			yBA=E2->getVertB()->getYcoor()-E2->getVertA()->getYcoor();
			yDC=E3->getVertB()->getYcoor()-E3->getVertA()->getYcoor();
			yAC=E2->getVertA()->getYcoor()-E3->getVertA()->getYcoor();
			c=xBA*yDC-yBA*xDC;
			if(!c)
			{ 
				ReportError("Problem: pressure.cpp 2"); 
				//exit(1);
				E=E1; Ret=0; goto cleanup; if(E==C->getEdge()) break; continue;
			}
			a=(yAC*xDC-xAC*yDC)/c;
			b=-(xAC*yBA-yAC*xBA)/c;
			//if(a<=0||a>1||b<0||b>=1){ E=E1; if(E==C->getEdge()) break; continue;}
			z.x=E2->getVertA()->getXcoor()+a*xBA; z.y=E2->getVertA()->getYcoor()+a*yBA; B=AddVert(z);
			if(!E0->getRev()->getCell() && !E1->getRev()->getCell())
			{
				//DumpFile(); ReportError("Not yet implemented! -=-"); Ret=0; goto cleanup;
				ReportError("2 Arcs in One Cell");//exit(1);
				//DeleteVert(B);
				// Hammad Trying to Solve 2 Arcs in 1 cell by removing 1 Arc 04/15/2011
				if(E0->getLen() > E1->getLen())
				{
					E4 = E1->getNxt();
					E5 = E1->getNxt();
					while(1)
					{
						if(E4->getNxt() == E1)
							break;
						E4 = E4->getNxt();
					}
				}
				else
				{
					E4 = E0->getNxt();
					E5 = E0->getNxt();
					while(1)
					{
						if(E4->getNxt() == E0)
							break;
						E4 = E4->getNxt();
					}
				}
				A = E4->getVertB();
				E4->setVertB(E5->getVertA());
				if(E4->getVertB()->getEdge()->getIndex() == E0->getIndex())
					E4->getVertB()->setEdge(E4);
				E4->getRev()->setVertA(E5->getVertA());
				if(E4->getRev()->getVertA()->getEdge()->getIndex() == E0->getIndex())
					E4->getRev()->getVertA()->setEdge(E4);
				E6 = E4->getRev();
				E7 = E6->getNxt();
				while(E7->getNxt() != E6)
					E7 = E7->getNxt();
				E7->setVertB(E5->getVertA());
				if(E7->getVertB()->getEdge()->getIndex() == E4->getNxt()->getIndex() || E7->getVertB()->getEdge()->getIndex() == E4->getNxt()->getRev()->getIndex())
					E7->getVertB()->setEdge(E4);
				E7->getRev()->setVertA(E5->getVertA());
				if(E7->getRev()->getVertA()->getEdge()->getIndex() == E4->getNxt()->getIndex() || E7->getRev()->getVertA()->getEdge()->getIndex() == E4->getNxt()->getRev()->getIndex())
					E7->getRev()->getVertA()->setEdge(E4);
				E8 = E4->getNxt()->getRev();
				E9 = E8->getNxt();
				while(E9->getNxt() != E8)
					E9 = E9->getNxt();
				E9->setNxt(E8->getNxt());

				for(j=0;j<(int)Edges.size();j++)
				{
					if(Edges[j]->getVertA()->getIndex() == A->getIndex() || Edges[j]->getVertB()->getIndex() == A->getIndex())
					{
						E6 = Edges[j];
						if(E6->getIndex() != E4->getNxt()->getIndex() && E6->getIndex() != E4->getNxt()->getRev()->getIndex())
							ReportError("Missed Vertex assignemnt");exit(1);
					}
					if(Edges[j]->getNxt()->getIndex() == E4->getNxt()->getIndex() || Edges[j]->getNxt()->getIndex() == E4->getNxt()->getRev()->getIndex())
					{
						E6 = Edges[j];
						if(j != E4->getIndex())
							ReportError("Missed Edge assignment");exit(1);
					}
				}
				DeleteVert(A);
				DeleteSingleEdge(E4->getNxt()->getRev());
				DeleteSingleEdge(E4->getNxt());
				E5->getRev()->getNxt()->getRev()->getNxt()->setRev(E4);
				E4->setNxt(E5);
				E1 = E5;
				E1->Calculate(); E1->getRev()->Calculate();
				E4->Calculate(); E4->getRev()->Calculate();
				E7->Calculate(); E7->getRev()->Calculate();
			}
			else
			{	E4=AddSingleEdge(); E4->setVertA(A); E4->setVertB(B); A->setEdge(E4);
				E5=AddSingleEdge(); E5->setVertA(B); E5->setVertB(A); B->setEdge(E5);
				E4->setRev(E5); E5->setRev(E4);
				E4->setCell(E1->getRev()->getCell()); E4->setNxt(E3->getRev());
				E5->setCell(E0->getRev()->getCell()); E5->setNxt(E0->getRev());
				E0->setVertB(A); E0->getRev()->setVertA(A);
				E1->setVertA(A); E1->getRev()->setVertB(A);
				E0->setNxt(E1); E1->getRev()->setNxt(E4);
				E2->setVertA(B); E2->getRev()->setVertB(B);
				E3->setVertB(B); E3->getRev()->setVertA(B);
				E3->setNxt(E2); E2->getRev()->setNxt(E5);
				if(E0->getCell()) E0->getCell()->setEdge(E0);
				if(E2->getCell()) E2->getCell()->setEdge(E2);
				E->getVertA()->setEdge(0); DeleteVert(E->getVertA());
				E->getVertB()->setEdge(0); DeleteVert(E->getVertB());
				DeleteSingleEdge(E->getRev());
				DeleteSingleEdge(E);
				E0->Calculate(); E0->getRev()->Calculate();
				E1->Calculate(); E1->getRev()->Calculate();
				E2->Calculate(); E2->getRev()->Calculate();
				E3->Calculate(); E3->getRev()->Calculate();
				E4->Calculate(); E5->Calculate();
			}
			E=E1; if(E==C->getEdge()) break;
		}
	}

	Boo=new bool[Cells.size()];
	for(i=0;i<(int)Cells.size();i++) 
	{
		Boo[i]=Cells[i]->getEdge()?0:1;
	}
	for(i=0;i<(int)Edges.size();i++) 
	{
		if(Edges[i]->getCell() && !Edges[i]->getRev()->getCell()) 
		{
			Boo[Edges[i]->getCell()->getIndex()]=1;
		}
	}
	k=0; for(i=0;i<(int)Cells.size();i++) if(Boo[i]) k++;
	CC=new CCell*[k];
	for(i=0,j=0;i<(int)Cells.size();i++) 
	{
		if(Boo[i])
		{ 
			CC[j]=Cells[i]; 
			j++;
		}
	}
	for(i=0;i<k;i++) for(j=i+1;j<k;j++) if(!Join(CC[i],CC[j])){ Ret=0; goto cleanup;}
cleanup:
	if(CC) delete[] CC;
	if(Boo) delete[] Boo;
	return Ret;
}

bool Join(CCell*C0,CCell*C1)
{	int j,k;
	double a,h,l,x,y,x0,y0,x1,y1,dx,dy;
	bool b0,b1,bb0,bb1;
	XY z;
	CVert *A,*B;
	CCell* C;
	CEdge *E,*EE,*E0,*E1,*E2,*E3,*E4,*E5,*E6,*E7,*E8,*E9;
	if(!C0->getEdge()&&!C1->getEdge())
	{	x=C1->getXcoor()-C0->getXcoor(); y=C1->getYcoor()-C0->getYcoor();
		l=sqrt(x*x+y*y); if(l>C0->getRadius()+C1->getRadius()) return 1;
		if(l<C0->getRadius()-C1->getRadius() || l<C1->getRadius()-C0->getRadius()) return 1;
		dx=x/l; dy=y/l;
		a=(l*l+C0->getRadius()*C0->getRadius()-C1->getRadius()*C1->getRadius())/2/l;
		h=sqrt(C0->getRadius()*C0->getRadius()-a*a);
		x=C0->getXcoor()+a*dx; y=C0->getYcoor()+a*dy;
		z.x=x+h*dy; z.y=y-h*dx; A=AddVert(z);
		z.x=x-h*dy; z.y=y+h*dx; B=AddVert(z);
		E0=AddSingleEdge(); E1=AddSingleEdge();
		E2=AddSingleEdge(); E3=AddSingleEdge();
		E4=AddSingleEdge(); E5=AddSingleEdge();
		E0->setVertA(A); E0->setVertB(B); E0->setRev(E1); E0->setCell(C0); C0->setEdge(E0);
		E1->setVertA(B); E1->setVertB(A); E1->setRev(E0); E1->setCell(C1); C1->setEdge(E1);
		A->setEdge(E0); B->setEdge(E1);
		E2->setVertA(B); E2->setVertB(A); E2->setRev(E3); E2->setCell(C0);
		E3->setVertA(A); E3->setVertB(B); E3->setRev(E2); E3->setCell(0);
		E4->setVertA(A); E4->setVertB(B); E4->setRev(E5); E4->setCell(C1);
		E5->setVertA(B); E5->setVertB(A); E5->setRev(E4); E5->setCell(0);
		E0->setNxt(E2); E1->setNxt(E4);
		E2->setNxt(E0); E3->setNxt(E5);
		E4->setNxt(E1); E5->setNxt(E3);
		SetArcs(C0); SetArcs(C1);
		return 1;
	}
	if(!C1->getEdge()){ C=C0; C0=C1; C1=C;}
	if(!C0->getEdge())
	{	EE=C1->getEdge();
		while(1)
		{	if(EE->getRev()->getCell()){ EE=EE->getNxt(); if(EE==C1->getEdge()) break; continue;}
			x=EE->getX()-C0->getXcoor(); y=EE->getY()-C0->getYcoor();
			l=sqrt(x*x+y*y);
			if(l>C0->getRadius()+EE->getR() || l<C0->getRadius()-EE->getR() || l<EE->getR()-C0->getRadius()){ EE=EE->getNxt(); if(EE==C1->getEdge()) break; continue;}
			dx=x/l; dy=y/l;
			a=(l*l+C0->getRadius()*C0->getRadius()-EE->getR()*EE->getR())/2/l;
			h=sqrt(C0->getRadius()*C0->getRadius()-a*a);
			x=C0->getXcoor()+a*dx; y=C0->getYcoor()+a*dy;
			x0=x+h*dy; y0=y-h*dx;
			x1=x-h*dy; y1=y+h*dx;

			b0 = ((x0-EE->getVertA()->getXcoor())*(EE->getVertB()->getYcoor()-EE->getVertA()->getYcoor())>(EE->getVertB()->getXcoor()-EE->getVertA()->getXcoor())*(y0-EE->getVertA()->getYcoor()));
			b1 = ((x1-EE->getVertA()->getXcoor())*(EE->getVertB()->getYcoor()-EE->getVertA()->getYcoor())>(EE->getVertB()->getXcoor()-EE->getVertA()->getXcoor())*(y1-EE->getVertA()->getYcoor()));
			if(EE->getArc()<0){ b0=!b0; b1=!b1;}
			if(b0&&b1)
			{	z.x=x0; z.y=y0; A=AddVert(z);
				z.x=x1; z.y=y1; B=AddVert(z);
				E0=AddSingleEdge(); E1=AddSingleEdge();
				E0->setVertA(A); E0->setVertB(B); E0->setRev(E1); E0->setCell(C0); C0->setEdge(E0);
				E1->setVertA(B); E1->setVertB(A); E1->setRev(E0); E1->setCell(C1); //C1->setEdge(E1);
				A->setEdge(E0); B->setEdge(E1);
				E2=AddSingleEdge(); E3=AddSingleEdge();
				E2->setVertA(B); E2->setVertB(A); E2->setRev(E3); E2->setCell(C0);
				E3->setVertA(A); E3->setVertB(B); E3->setRev(E2); E3->setCell(0);
				E4=AddSingleEdge(); E5=EE->getRev(); E6=AddSingleEdge();
				E4->setVertA(A); E4->setVertB(EE->getVertB()); E4->setRev(E5); E4->setCell(C1);
				E6->setVertA(B); E6->setVertB(EE->getVertA()); E6->setRev(EE); E6->setCell(0);
				E5->setVertB(A); E5->setRev(E4);
				EE->setVertB(B); EE->setRev(E6);

				E0->setNxt(E2); E1->setNxt(E4);
				E2->setNxt(E0); E3->setNxt(E6);
				E4->setNxt(EE->getNxt());
				E6->setNxt(E5->getNxt());
				E5->setNxt(E3);
				EE->setNxt(E1);

				SetArcs(C0); SetArcs(C1);
				EE=E4;
			}
			else if(b0||b1)
			{ 
				//DumpFile(); 
				ReportError("Not yet implemented! ###"); exit(1);abort();
			}
			EE=EE->getNxt(); if(EE==C1->getEdge()) break;
		}
		return 1;
	}
	E=C0->getEdge();
//return;
	while(1)
	{	if(E->getRev()->getCell()){ E=E->getNxt(); if(E==C0->getEdge()) break; continue;}
		EE=C1->getEdge();

		while(1)
		{	if(EE->getRev()->getCell()){ EE=EE->getNxt(); if(EE==C1->getEdge()) break; continue;}
			x=EE->getX()-E->getX(); y=EE->getY()-E->getY();
			l=sqrt(x*x+y*y);
			if(l>E->getR()+EE->getR() || l<E->getR()-EE->getR() || l<EE->getR()-E->getR()){ EE=EE->getNxt(); if(EE==C1->getEdge()) break; continue;}
			dx=x/l; dy=y/l;
			a=(l*l+E->getR()*E->getR()-EE->getR()*EE->getR())/2/l;
			h=sqrt(E->getR()*E->getR()-a*a);
			x=E->getX()+a*dx; y=E->getY()+a*dy;
			x0=x+h*dy; y0=y-h*dx;
			x1=x-h*dy; y1=y+h*dx;

			b0 = ((x0-E->getVertA()->getXcoor())*(E->getVertB()->getYcoor()-E->getVertA()->getYcoor())>(E->getVertB()->getXcoor()-E->getVertA()->getXcoor())*(y0-E->getVertA()->getYcoor()));
			b1 = ((x1-E->getVertA()->getXcoor())*(E->getVertB()->getYcoor()-E->getVertA()->getYcoor())>(E->getVertB()->getXcoor()-E->getVertA()->getXcoor())*(y1-E->getVertA()->getYcoor()));
			if(E->getArc()<0){ b0=!b0; b1=!b1;}
			bb0 = ((x0-EE->getVertA()->getXcoor())*(EE->getVertB()->getYcoor()-EE->getVertA()->getYcoor())>(EE->getVertB()->getXcoor()-EE->getVertA()->getXcoor())*(y0-EE->getVertA()->getYcoor()));
			bb1 = ((x1-EE->getVertA()->getXcoor())*(EE->getVertB()->getYcoor()-EE->getVertA()->getYcoor())>(EE->getVertB()->getXcoor()-EE->getVertA()->getXcoor())*(y1-EE->getVertA()->getYcoor()));
			if(EE->getArc()<0){ bb0=!bb0; bb1=!bb1;}
			b0=b0&&bb0; b1=b1&&bb1;

			if(E->getVertA()==EE->getVertB() && E->getVertB()==EE->getVertA()){}	// Do nothing!

			else if(E->getVertA()==EE->getVertB() || E->getVertB()==EE->getVertA())
			{	A=(E->getVertA()==EE->getVertB())?E->getVertA():E->getVertB();
				if(b0&&b1)
				{	dx=A->getXcoor()-x0; dy=A->getYcoor()-y0; a=dx*dx+dy*dy;
					dx=A->getXcoor()-x1; dy=A->getYcoor()-y1;
					if(a>dx*dx+dy*dy){ A->setXcoor(x0); A->setYcoor(y0);} else { A->setXcoor(x1); A->setYcoor(y1);}
				}
				else if(b0){ A->setXcoor(x0); A->setYcoor(y0);}
				else if(b1){ A->setXcoor(x1); A->setYcoor(y1);}
				SetArcs(C0); SetArcs(C1);
			}

			else if(b0&&b1)
			{	z.x=x0; z.y=y0; A=AddVert(z);
				z.x=x1; z.y=y1; B=AddVert(z);
				E0=AddSingleEdge(); E1=AddSingleEdge();
				E0->setVertA(A); E0->setVertB(B); E0->setRev(E1); E0->setCell(C0); //C0->setEdge(E0);
				E1->setVertA(B); E1->setVertB(A); E1->setRev(E0); E1->setCell(C1); //C1->setEdge(E1);
				A->setEdge(E0); B->setEdge(E1);
				E2=AddSingleEdge(); E3=E->getRev(); E4=AddSingleEdge();
				E2->setVertA(B); E2->setVertB(E->getVertB()); E2->setCell(C0);
				E3->setVertB(B); E3->setRev(E2); E2->setRev(E3);
				E4->setVertA(A); E4->setVertB(E->getVertA()); E4->setCell(0);
				E->setVertB(A); E4->setRev(E); E->setRev(E4);
				E4->setNxt(E3->getNxt()); E2->setNxt(E->getNxt()); E->setNxt(E0); E0->setNxt(E2);

				E5=AddSingleEdge(); E6=EE->getRev(); E7=AddSingleEdge();
				E5->setVertA(A); E5->setVertB(EE->getVertB()); E5->setCell(C1);
				E6->setVertB(A); E6->setRev(E5); E5->setRev(E6);
				E7->setVertA(B); E7->setVertB(EE->getVertA()); E7->setCell(0);
				EE->setVertB(B); E7->setRev(EE); EE->setRev(E7);
				E7->setNxt(E6->getNxt()); E5->setNxt(EE->getNxt()); EE->setNxt(E1); E1->setNxt(E5);
				E3->setNxt(E7); E6->setNxt(E4);
				SetArcs(C0); SetArcs(C1);
				EE=E5;
			}
			else if((b0||b1) && E->getVertA()!=EE->getVertA() && E->getVertA()!=EE->getVertB() && E->getVertB()!=EE->getVertA() && E->getVertB()!=EE->getVertB())
			{
				// Search for 2 Arcs in a Cell and try to resolve it - Hammad 04/22/2011
				k=0;
				E6 = E;
				E7 = E;
				while(E6->getNxt() != E)
				{
					if(E6->getArc() != 0)
					{
						k++;
						if(k == 0)
							E7 = E6;
						else
						{
							if(E7->getLen() > E6->getLen())
								E7 = E6;
						}
					}
					E6 = E6->getNxt();
				}
				if (k > 1)
				{
					E4 = E7->getNxt();
					E5 = E7->getNxt();
					while(1)
					{
						if(E4->getNxt() == E7)
							break;
						E4 = E4->getNxt();
					}
					A = E4->getVertB();
					E4->setVertB(E5->getVertA());
					if(E4->getVertB()->getEdge()->getIndex() == E4->getNxt()->getIndex() || E4->getVertB()->getEdge()->getIndex() == E4->getNxt()->getRev()->getIndex())
						E4->getVertB()->setEdge(E4);
					E4->getRev()->setVertA(E5->getVertA());
					if(E4->getRev()->getVertA()->getEdge()->getIndex() == E4->getNxt()->getIndex() || E4->getRev()->getVertA()->getEdge()->getIndex() == E4->getNxt()->getRev()->getIndex())
						E4->getRev()->getVertA()->setEdge(E4);
					E6 = E4->getRev();
					E7 = E6->getNxt();
					while(E7->getNxt() != E6)
						E7 = E7->getNxt();
					E7->setVertB(E5->getVertA());
					if(E7->getVertB()->getEdge()->getIndex() == E4->getNxt()->getIndex() || E7->getVertB()->getEdge()->getIndex() == E4->getNxt()->getRev()->getIndex())
						E7->getVertB()->setEdge(E4);
					E7->getRev()->setVertA(E5->getVertA());
					if(E7->getRev()->getVertA()->getEdge()->getIndex() == E4->getNxt()->getIndex() || E7->getRev()->getVertA()->getEdge()->getIndex() == E4->getNxt()->getRev()->getIndex())
						E7->getRev()->getVertA()->setEdge(E4);
					E8 = E4->getNxt()->getRev();
					E9 = E8->getNxt();
					while(E9->getNxt() != E8)
						E9 = E9->getNxt();
					E9->setNxt(E8->getNxt());
					for(j=0;j<(int)Edges.size();j++)
					{
						if(Edges[j]->getVertA()->getIndex() == A->getIndex() || Edges[j]->getVertB()->getIndex() == A->getIndex())
						{
							E6 = Edges[j];
							if(E6->getIndex() != E4->getNxt()->getIndex() && E6->getIndex() != E4->getNxt()->getRev()->getIndex())
								ReportError("Missed Vertex assignemnt");exit(1);
						}
						if(Edges[j]->getNxt()->getIndex() == E4->getNxt()->getIndex() || Edges[j]->getNxt()->getIndex() == E4->getNxt()->getRev()->getIndex())
						{
							E6 = Edges[j];
							if( j != E4->getIndex())
								ReportError("Missed Edge assignment");exit(1);
						}
					}
					DeleteVert(A);
					DeleteSingleEdge(E4->getNxt()->getRev());
					DeleteSingleEdge(E4->getNxt());
					E5->getRev()->getNxt()->getRev()->getNxt()->setRev(E4);
					E4->setNxt(E5);
					E1 = E5;
					E1->Calculate(); E1->getRev()->Calculate();
					E4->Calculate(); E4->getRev()->Calculate();
					E7->Calculate(); E7->getRev()->Calculate();
					E9->Calculate(); E9->getRev()->Calculate();
					ReportError("Disconnected - 2 Arcs in a Cell");//exit(1);
				}
				else
				{
					ReportError("Disconnected");//exit(1);
				}
			}

			EE=EE->getNxt(); if(EE==C1->getEdge()) break;
		}

		E=E->getNxt(); if(E==C0->getEdge()) break;
	}
	return 1;
}
void printstats(const char*fname)
{
	int i,j;//index
	CCell *C;
	CEdge *E;

	//int m(0);// total # of mitotic cells
	int tot(0);//totm(0);//# of total sides for the whole tissue & mitotic cells

	double aver(0),Xmax(0),Xmin(0),Ymin(0),Ymax(0),Lx(0),Ly(0),ratio(0),ratio1(0);//averm(0); // average sides of tissue cells and mitotic cells
	double stat[12];//statm[12]; // proportion of tissue cells and mitotic cells

	for(i=0;i<12;i++)
	{
		stat[i]=0;
		//statm[i]=0;// initialization
	}
/*
	for(i=0;i<Cells.size();i++)
	{
		C=Cells[i];
		E = C->getEdge();

		if(C->Sta==1) // mitotic cells
		{
			m++;//caculate the mitotic cell number

			if(!E) // no edge
			{
			statm[0]++;
			C->Count = 0;
			}

			else //count # of edges
			{
				j=0;
				while(1)
				{
					E = E->getNxt();
					j++;
					if(E == C->getEdge())
						break;
				}

				if(j<12)
					statm[j]++;//# of j-sided cells 
				else
					printf("More than 11 edges: %d\n",C->In);
				C->Count = j;	
			}
		}
		
	}
*/

		// the whole tissue cells

		for(i=0;i<(int)Cells.size();i++)
		{
			C=Cells[i];
			E = C->getEdge();
			C->FindCenter();

			if(C->getXcoor() > Xmax)
				Xmax=C->getXcoor();
			if(C->getXcoor() < Xmin)
				Xmin=C->getXcoor();

			if(C->getYcoor() > Ymax)
				Ymax=C->getYcoor();
			if(C->getYcoor() < Ymin)
				Ymin=C->getYcoor();

		

		if(!E) // no edge
		{
			stat[0]++;
			C->setCount(0);
		}
		else // count # of edges
		{
			j=0;
			while(1)
			{
				E = E->getNxt();
				j++;
				if(E == C->getEdge())
					break;
			}

			if(j<12)
				stat[j]++;// # of j-sided cells 

			else
				printf("More than 11 edges: %d\n",C->getIndex());
			C->setCount(j);	
            
		}
		}

		Lx=Xmax-Xmin;
		Ly=Ymax-Ymin;

		if (Ly)
			ratio=Lx/Ly;
		if (Lx)
			ratio1=Ly/Lx;


	
	for(i=2;i<12;i++)
	{  
		tot+= (int)((double)i*stat[i]); // total # of sides of the whole tissue
		//totm+= i*statm[i]; // total # of sides of mitotic cells
	}

	aver=(double)tot/Cells.size(); // aver # of sides of the whole tissue
	
/*
	if(m!=0)    // distribution of mitotic cells
	{	
		for(i=0;i<12;i++)
		statm[i]=statm[i]/m;
		averm=(double)totm/m; // aver # of sides of mitotic cells
	}
*/


	FILE *fp;
	fp=fopen(fname,"a+");
	if(!fp){ ReportError("Cannot open file!"); return;}

	fprintf(fp,"Step:\t%d\t%d\t%2.4f\t%2.4f\t%2.4f\t%2.4f\t%2.4f\t",Step,(int)Cells.size(),aver,Lx,Ly,ratio,ratio1);	


	for(i=3;i<12;i++)
	{
		fprintf(fp,"%2.4f\t",stat[i]/Cells.size());
	}
/*	
	fprintf(fp,"%d\t%2.4f\t%2.4f\t",m,averm,(double)m/Cells.size());

		for(i=3;i<12;i++)
	{
		fprintf(fp,"%2.4f\t",statm[i]);
	}
*/

	fprintf(fp,"\n");
	fclose(fp);

}
