# Supplementary material for: Mechanical Model of Geometric Cell and Topological Algorithm for Cell Dynamics from Single-Cell to Formation of Monolayered Tissues with Pattern
Source: PLoS One. 2015 May 14;10(5):e0126484. doi: 10.1371/journal.pone.0126484 (PMC4431879; doi:10.1371/journal.pone.0126484)
Supplement: S1 Software — (ZIP) [file pone.0126484.s009.zip › code4cellmodel/Linux/grow.cpp]

#include <stdio.h>
#include <time.h>
#include <vector>
#include <iostream>
#include "cell.h"
#include "global.h"
#include "stdio.h"
#include "stdlib.h"
#include "anyoption.h"

using namespace std;

extern int Step;
extern int Option;

extern vector<CVert*>Verts;
extern vector<CEdge*>Edges;
extern vector<CCell*>Cells;


// Inhibition strength
double          IGS;
double          IGP;
double          IGD;
double          pQS;
double          AWH;
double          IDSR;
double          IDSS;
double          IDSA;
double          IDPR;
double          IDPS;
double          IDPA;


/*hammad

static char buff[1000];

#define ST0 0.5
#define STT 100.
//#define STT 0.5

int main(int argc,char* argv[])
{	
	int i, j, n;
	double d,g;
	FILE *fp,*fp0,*fp1;
	if(argc<4){ usage(); return 0;}
	if(argc == 6)
	{
		if(sscanf(argv[4],"%d",&Option)<1){ usage(); return 0;}
	}
	if(sscanf(argv[3],"%d",&n)<1){ usage(); return 0;}
	//if(n<1) n=1;
	// Open Input File
	fp0=fopen(argv[1],"r");
	if(!fp0){ fprintf(stderr,"cannot open input file!\n"); return 0;}
	// Open Output File
	fp=fopen(argv[2],"w");
	if(!fp){ fprintf(stderr,"cannot open output file!\n"); return 0;}
	// Open Output File 2
	fp1=fopen(argv[5],"w");
	if(!fp1){ fprintf(stderr,"cannot open output file 2!\n"); return 0;}
	while(fscanf(fp0,"%[^\n]",buff)!=EOF){ fscanf(fp0,"\n"); fprintf(fp,"%s\n",buff);}
	fclose(fp0); fclose(fp);

	ReadFile(argv[1]);


	if(n==0)
	{
		printstats(argv[5]);
		exit(1);
	}
	else
		printstats(argv[5]);

srand(time(0));


	for(i=0;i<n;i++)
	{	fprintf(stderr,"Calculating step: %d\n",Step+1);

		TimeStep();

		d=0; g=ST0;

		while(d<STT)
		{	d+=OneStep(ST0);
		}
		for(j=0;j<10;j++)
		{	g/=2; OneStep(g); OneStep(g);
		}

		Step++; WriteFile(argv[2]);
		printstats(argv[5]);
	}

}
*/


//yingzi
static char buff[1000];

#define ST0 0.5
#define STT 100

//#define STT 0.5

int main(int argc,char* argv[])
{	
	int j;
	double d,g;
	int verbose = 0;
	char*		inputfile = 0;
	char*		outputfile = 0;
	unsigned long   ncell = 1000;   // Size of cell population
	int             divopt = 1;  // option for cell division orientation
	char*           trajfile = 0;

	// Default values
	IGS = 1.0;
	IGP = 1.0;
	IGD = 1.0;
	AWH = 1.0;
	pQS = 0.99;
	IDSR = 1.0;
	IDSS = 1.0;
	IDSA = 1.0;
	IDPR = 1.0;
	IDPS = 1.0;
	IDPA = 1.0;

        /* CREATE AN OBJECT TO HANDLE COMMAND LINE */
        AnyOption *opt = new AnyOption();

        /* SET THE USAGE/HELP   */
        opt->addUsage( "" );
        opt->addUsage( "Usage: " );
        opt->addUsage( "" );
        opt->addUsage( " -h  --help  			Prints this help " );
        opt->addUsage( " -i  --input <infile>		Input file" );
        opt->addUsage( " -o  --output <outfile>		Output file" );
        opt->addUsage( " -n  --ncell 1000 		Maximum size of cell population" );
        opt->addUsage( " -d  --divopt 1			Option for cell division orientation" );
        opt->addUsage( "                                0 - Random; 1 - Orthogonal; 2 - Smallest; 3 - Largest;" );
	opt->addUsage( "                                4 - 25Largest; 5 - 50Largest; 6 - 75Largest" );
        opt->addUsage( " -t  --trajfile	<trajfile>	Trajectory file" );
        opt->addUsage( " -v  --verbose 0  		Switch for more output " );
        opt->addUsage( "" );
        opt->addUsage( " -a  --AWH 0.99  		Activation to stem cell in wound healing");
        opt->addUsage( "" );
        opt->addUsage( " -A  --IGS 1.0  		Strength of inhibition to S cell growth" );
        opt->addUsage( " -B  --IGP 1.0  		Strength of inhibition to P cell growth" );
        opt->addUsage( " -C  --IGD 1.0  		Strength of inhibition to D cell growth" );
        opt->addUsage( "" );
        opt->addUsage( " -q  --pQS  0.99  		Probability of stem cell staying in quiescent state");
        opt->addUsage( " -D  --IDSR 1.0  		Strength of inhibition to S cell self-Renewal" );
        opt->addUsage( " -E  --IDSS 1.0  		Strength of inhibition to S cell Symmetric division" );
        opt->addUsage( " -F  --IDSA 1.0  		Strength of inhibition to S cell Asymmetric division" );
        opt->addUsage( "" );
        opt->addUsage( " -G  --IDPR 1.0  		Strength of inhibition to P cell self-Renewal" );
        opt->addUsage( " -H  --IDPS 1.0  		Strength of inhibition to P cell Symmetric division" );
        opt->addUsage( " -I  --IDPA 1.0  		Strength of inhibition to P cell Asymmetric division" );
        opt->addUsage( "" );

        /* SET THE OPTION STRINGS/CHARACTERS */
        opt->setFlag(  "help", 'h' );
        opt->setOption(  "input", 'i' );
        opt->setOption(  "output", 'o' );
        opt->setOption(  "ncell", 'n' );
        opt->setOption(  "divopt", 'd' );
        opt->setFlag(  "trajfile", 't' );
        opt->setFlag(  "verbose", 'v' );
        opt->setOption(  "AWH", 'a' );
        opt->setOption(  "IGS", 'A' );
        opt->setOption(  "IGP", 'B' );
        opt->setOption(  "IGD", 'C' );
        opt->setOption(  "pQS", 'q' );
        opt->setOption(  "IDSR", 'D' );
        opt->setOption(  "IDSS", 'E' );
        opt->setOption(  "IDSA", 'F' );
        opt->setOption(  "IDPR", 'G' );
        opt->setOption(  "IDPS", 'H' );
        opt->setOption(  "IDPA", 'I' );

	/* go through the command line and get the options  */
        opt->processCommandArgs( argc, argv );

        /* GET THE VALUES */
        if( opt->getFlag( "help" ) || opt->getFlag( 'h' ) ) 
	{
                opt->printUsage();
		delete opt;
		return 1;
	}
        if( opt->getFlag( "verbose" ) || opt->getFlag( 'v' ) ) 
	{
		verbose = 1;
	}
	else
	{
		verbose = 0;
	}
	if( opt->getValue( 'i' ) != NULL  || opt->getValue( "input" ) != NULL  )
		inputfile = opt->getValue( 'i' );
	else
	{
		printf ("Please specify the input filename.\n\n");
		opt->printUsage();
		return 1;
	}
	if( opt->getValue( 'o' ) != NULL  || opt->getValue( "output" ) != NULL  )
		outputfile = opt->getValue( 'o' );
	else
	{
		printf ("Please specify the output filename.\n\n");
		opt->printUsage();
		return 1;
	}
	if( opt->getValue( 't' ) != NULL  || opt->getValue( "trajfile" ) != NULL  )
		trajfile = opt->getValue( 't' );
	else
	{
		printf ("Please specify the output trajectory filename.\n\n");
		opt->printUsage();
		return 1;
	}
	if( opt->getValue( 'n' ) != NULL  || opt->getValue( "ncell" ) != NULL  )
		ncell = atoi(opt->getValue( 'n' ));
	if( opt->getValue( 'd' ) != NULL  || opt->getValue( "divopt" ) != NULL  )
		divopt = atoi(opt->getValue( 'd' ));

	if( opt->getValue( 'a' ) != NULL  || opt->getValue( "AWH" ) != NULL  )
	{
		//cout << "got parameter Isr." << endl;
		AWH = atof(opt->getValue( 'a' ));
	}
	/*else
	{
		printf ("Please specify the value of Isr.\n\n");
		opt->printUsage();
		return 1;
	}*/
	if( opt->getValue( 'A' ) != NULL  || opt->getValue( "IGS" ) != NULL  )
	{
		//cout << "got parameter Isr." << endl;
		IGS = atof(opt->getValue( 'A' ));
	}
	/*else
	{
		printf ("Please specify the value of Isr.\n\n");
		opt->printUsage();
		return 1;
	}*/
	if( opt->getValue( 'B' ) != NULL  || opt->getValue( "IGP" ) != NULL  )
		IGP = atof(opt->getValue( 'B' ));
	/*else
	{
		printf ("Please specify the value of Iss.\n\n");
		opt->printUsage();
		return 1;
	}*/
	if( opt->getValue( 'C' ) != NULL  || opt->getValue( "IGD" ) != NULL  )
		IGD = atof(opt->getValue( 'C' ));
	/*else
	{
		printf ("Please specify the value of Isa.\n\n");
		opt->printUsage();
		return 1;
	}*/
	if( opt->getValue( 'q' ) != NULL  || opt->getValue( "pQS" ) != NULL  )
		pQS = atof(opt->getValue( 'q' ));
	/*else
	{
		printf ("Please specify the value of Isa.\n\n");
		opt->printUsage();
		return 1;
	}*/
	if( opt->getValue( 'D' ) != NULL  || opt->getValue( "IDSR" ) != NULL  )
		IDSR = atof(opt->getValue( 'D' ));
	/*else
	{
		printf ("Please specify the value of Ipr.\n\n");
		opt->printUsage();
		return 1;
	}*/
	if( opt->getValue( 'E' ) != NULL  || opt->getValue( "IDSS" ) != NULL  )
		IDSS = atof(opt->getValue( 'E' ));
	/*else
	{
		printf ("Please specify the value of Ips.\n\n");
		opt->printUsage();
		return 1;
	}*/
	if( opt->getValue( 'F' ) != NULL  || opt->getValue( "IDSA" ) != NULL  )
		IDSA = atof(opt->getValue( 'F' ));
	/*else
	{
		printf ("Please specify the value of Ipa.\n\n");
		opt->printUsage();
		return 1;
	}*/

	if( opt->getValue( 'G' ) != NULL  || opt->getValue( "IDPR" ) != NULL  )
		IDPR = atof(opt->getValue( 'G' ));
	/*else
	{
		printf ("Please specify the value of Hsr.\n\n");
		opt->printUsage();
		return 1;
	}*/
	if( opt->getValue( 'H' ) != NULL  || opt->getValue( "IDPS" ) != NULL  )
		IDPS = atof(opt->getValue( 'H' ));
	/*else
	{
		printf ("Please specify the value of Hss.\n\n");
		opt->printUsage();
		return 1;
	}*/
	if( opt->getValue( 'I' ) != NULL  || opt->getValue( "IDPA" ) != NULL  )
		IDPA = atof(opt->getValue( 'I' ));
	/*else
	{
		printf ("Please specify the value of Hsa.\n\n");
		opt->printUsage();
		return 1;
	}*/
	//cout << endl;

	Option = divopt;

	//cout << Isr << " " << Iss << " " << Isa << " " << Ipr << " " << Ips << " " << Ipa << endl;


	FILE *fp,*fp0,*fp1;
	//if(n<1) n=1;

	// Open Input File
	fp0=fopen(inputfile,"r");
	if(!fp0){ fprintf(stderr,"cannot open input file!\n"); return 0;}
	// Open Output File
	fp=fopen(outputfile,"w");
	if(!fp){ fprintf(stderr,"cannot open output file!\n"); return 0;}
	// Open Output File 2
	fp1=fopen(trajfile,"w");
	
	while(fscanf(fp0,"%[^\n]",buff)!=EOF)
	{ fscanf(fp0,"\n"); fprintf(fp,"%s\n",buff);}

	fclose(fp0); fclose(fp); fclose(fp1);

	ReadFile(inputfile);

	cout << "#Verts: " << Verts.size() << endl;
	cout << "#Edges: " << Edges.size() << endl;
	cout << "#Cells: " << Cells.size() << endl;
	
 	srand((unsigned int)time(0));

	while(1)
	{
		//fprintf(stderr,"Calculating step: %d\n",Step);
		printf("Calculating step: %d\n",Step);
		
		UpdateSta();//tissue grow,update the Sta      
		
		printstats(trajfile);//print the stat at time T=step before division
		
		TimeStep();//action, grow or divide
		//printf("TEST\n");

		d=0; g=ST0;//relaxation
		while(d<STT)
		{
			d+=OneStep(ST0);
		}
		for(j=0;j<10;j++)
		{	
			g/=2; OneStep(g); OneStep(g);
		}

        Step++;
		WriteFile(outputfile);//print the output after action and relaxation		

		if(Cells.size()>=ncell) //
			break;

	//	if(Step>100)
	//		break;
		
	}
	cout << Cells.size() << endl;

	return 0;

}
//yingzi
