# Supplementary material for: Mechanical Model of Geometric Cell and Topological Algorithm for Cell Dynamics from Single-Cell to Formation of Monolayered Tissues with Pattern
Source: PLoS One. 2015 May 14;10(5):e0126484. doi: 10.1371/journal.pone.0126484 (PMC4431879; doi:10.1371/journal.pone.0126484)
Supplement: S1 Software — (ZIP) [file pone.0126484.s009.zip › code4cellmodel/Linux/labelcells.cpp]

#include <stdio.h>
#include <time.h>
#include <vector>
#include <iostream>
#include "cell.h"
#include "global.h"
#include "stdio.h"
#include "stdlib.h"
#include "anyoption.h"
#include "livecell.h"

using namespace std;

extern int Step;
extern int Option;

extern vector<CVert*>Verts;
extern vector<CEdge*>Edges;
extern vector<CCell*>Cells;

double          IGS;
double          IGP;
double          IGD;
double          pQS;
double          AWH;
double          IDSR;
double          IDSS;
double          IDSA;
double          IDPR;
double          IDPS;
double          IDPA;


//yingzi
static char buff[1000];

#define ST0 0.5
#define STT 100

//#define STT 0.5

int main(int argc,char* argv[])
{	
	int j;
	double d,g;
	int verbose = 0;
	char*		inputfile = 0;
	char*		outputfile = 0;
	unsigned long   ncell = 1000;   // Size of cell population
	int             divopt = 1;  // option for cell division orientation
	char*           trajfile = 0;
	double ythreshold = 0;

	// Default values

        /* CREATE AN OBJECT TO HANDLE COMMAND LINE */
        AnyOption *opt = new AnyOption();

        /* SET THE USAGE/HELP   */
        opt->addUsage( "" );
        opt->addUsage( "Usage: " );
        opt->addUsage( "" );
        opt->addUsage( " -h  --help  			Prints this help " );
        opt->addUsage( " -i  --input <infile>		Input file" );
        opt->addUsage( " -o  --output <outfile>		Output file" );
        opt->addUsage( " -y  --ycoor 10 		Label all the cells with higher Y coordinate in black color" );
        opt->addUsage( "" );
        opt->addUsage( " -t  --trajfile	<trajfile>	Trajectory file" );
        opt->addUsage( " -v  --verbose 0  		Switch for more output " );
        opt->addUsage( "" );

        /* SET THE OPTION STRINGS/CHARACTERS */
        opt->setFlag(  "help", 'h' );
        opt->setOption(  "input", 'i' );
        opt->setOption(  "output", 'o' );
        opt->setOption(  "ycoor", 'y' );
        opt->setFlag(  "trajfile", 't' );
        opt->setFlag(  "verbose", 'v' );

	/* go through the command line and get the options  */
        opt->processCommandArgs( argc, argv );

        /* GET THE VALUES */
        if( opt->getFlag( "help" ) || opt->getFlag( 'h' ) ) 
	{
                opt->printUsage();
		delete opt;
		return 1;
	}
        if( opt->getFlag( "verbose" ) || opt->getFlag( 'v' ) ) 
	{
		verbose = 1;
	}
	else
	{
		verbose = 0;
	}
	if( opt->getValue( 'i' ) != NULL  || opt->getValue( "input" ) != NULL  )
		inputfile = opt->getValue( 'i' );
	else
	{
		printf ("Please specify the input filename.\n\n");
		opt->printUsage();
		return 1;
	}
	if( opt->getValue( 'o' ) != NULL  || opt->getValue( "output" ) != NULL  )
		outputfile = opt->getValue( 'o' );
	else
	{
		printf ("Please specify the state space filename.\n\n");
		opt->printUsage();
		return 1;
	}
	if( opt->getValue( 't' ) != NULL  || opt->getValue( "trajfile" ) != NULL  )
		trajfile = opt->getValue( 't' );
	else
	{
		printf ("Please specify the output transition matrix filename.\n\n");
		opt->printUsage();
		return 1;
	}
	if( opt->getValue( 'y' ) != NULL  || opt->getValue( "ycoor" ) != NULL  )
		ythreshold = atof(opt->getValue( 'y' ));
	else
	{
		printf ("Please input a Y coordinate.\n\n");
		opt->printUsage();
		return 1;
	}

	//cout << endl;

	Option = divopt;

	//cout << Isr << " " << Iss << " " << Isa << " " << Ipr << " " << Ips << " " << Ipa << endl;


	FILE *fp,*fp0,*fp1;
	//if(n<1) n=1;

	// Open Input File
	fp0=fopen(inputfile,"r");
	if(!fp0){ fprintf(stderr,"cannot open input file!\n"); return 0;}
	// Open Output File
	fp=fopen(outputfile,"w");
	if(!fp){ fprintf(stderr,"cannot open output file!\n"); return 0;}
	// Open Output File 2
	fp1=fopen(trajfile,"w");
	
	while(fscanf(fp0,"%[^\n]",buff)!=EOF)
	{ fscanf(fp0,"\n"); fprintf(fp,"%s\n",buff);}

	fclose(fp0); fclose(fp); fclose(fp1);

	ReadFile(inputfile);

	cout << "#Verts: " << Verts.size() << endl;
	cout << "#Edges: " << Edges.size() << endl;
	cout << "#Cells: " << Cells.size() << endl;
	
 	srand((unsigned int)time(0));

	/*
	int count = 0;
	while(1)
	{
		count = DeleteCells();
		if (count == 0) break;
	}
	*/

	/*
	*/
	int count = 0;
	double width = 3000;
	double depth = 300;
	//while(1)
	{
		printf("Calculating step: %d\n",Step);
		
		//UpdateSta();//tissue grow,update the Sta      
		
		//printstats(trajfile);//print the stat at time T=step before division
		
		//TimeStep();//action, grow or divide
		//count = LabelCells(ythreshold);
		count = LabelWoundCells(width, depth);
		//count = LabelBasalCells(200); // change thickness
		//count = LabelStemCells();
		printf("TEST1, %d\n", count);

		d=0; g=ST0;//relaxation
		while(d<STT)
		{
			d+=OneStep(ST0);
		}
		for(j=0;j<10;j++)
		{	
			g/=2; OneStep(g); OneStep(g);
		}

        Step++;
		WriteFile(outputfile);//print the output after action and relaxation		

		//if (count == 0) break;

		//if(Cells.size()>=ncell) //
			//break;

	//	if(Step>100)
	//		break;
		
	}

	cout << Cells.size() << endl;

	return 0;

}
