# Supplementary material for: Mechanical Model of Geometric Cell and Topological Algorithm for Cell Dynamics from Single-Cell to Formation of Monolayered Tissues with Pattern
Source: PLoS One. 2015 May 14;10(5):e0126484. doi: 10.1371/journal.pone.0126484 (PMC4431879; doi:10.1371/journal.pone.0126484)
Supplement: S1 Software — (ZIP) [file pone.0126484.s009.zip › code4cellmodel/Linux/livecell.cpp]

#include <math.h>
#include <time.h>
#include <vector>
#include "cell.h"
#include "stdio.h"
#include "stdlib.h"
#include "global.h"

using namespace std;

//extern vector<CVert*>Verts;
extern vector<CEdge*>Edges;
extern vector<CCell*>Cells;
extern int Step;
extern int Option;

// Inhibition strength
extern double          IGS;
extern double          IGP;
extern double          IGD;
extern double          AWH;
extern double          pQS;
extern double          IDSR;
extern double          IDSS;
extern double          IDSA;
extern double          IDPR;
extern double          IDPS;
extern double          IDPA;

double CCell::Xmax;
double CCell::Xmin;

#define COLOR1 0x0000FF  // S cell
#define COLOR2 0x993300  // P cell
#define COLOR3 0xFFFFFF  // D cell


//yingzi
bool Grow()
{
	int i;
	bool j=0;
	
	CCell *C;

	for(i=0;i<(int)Cells.size();i++)
	{
		C=Cells[i];

		if(!(C->getDecision()==2))
		{
			j=1;
			break;
		}
		
	}
	
	return j;	
}


void UpdateSta()
{
	int i;
	CCell *C;

	for(i=0;i<(int)Cells.size();i++)
	{
		C=Cells[i];
		//double tau = 0;
		//printf ("S %d\tP %d\tD %d\n", C->nNeighbors[0], C->nNeighbors[1], C->nNeighbors[2]);
		//printf ("  TEST1\n");
		C->Count1LayerNeighbors();
		C->Count2LayerNeighbors();
		C->Count3LayerNeighbors();
		C->Count4LayerNeighbors();
		//C->Count4LayerNeighbors();
		//int ret = stochcell(C->Type, C->nNeighbors, C->V0, Ir, Is, Ia, m, n, tau, divtype, GRate);
		//C->stochcell(Isr, Iss, Isa, Ipr, Ips, Ipa, Hsr, Hss, Hsa, Hpr, Hps, Hpa, tau);
		//C->GRate = GRate;
		//C->divtype = divtype;
		//C->tau = tau;
		//printf ("Idx: %d\tT: %d(%d)\tGRate: % .4f\tS:%d\tP:%d\tD:%d\tdivtype:%d\n", i, C->Type, C->nPGen, C->GRate, C->nNeighbors[0], C->nNeighbors[1], C->nNeighbors[2], C->divtype);
		//C->stochcell1(IGS, IGP, IGD, IDSR, IDSS, IDSA, IDPR, IDPS, IDPA);
		//C->stochcell_init();
		C->stochcell_wh(IGS, IGP, IGD, AWH, pQS, IDSR, IDSS, IDSA, IDPR, IDPS, IDPA);
		printf ("Idx: %d\tT: %d(%d, %3.0f)\tGRate: % .4f\tS:%d\tP:%d\tD:%d\tdivtype:%d\n", i, C->getCellType(), C->getGeneration(), C->getAge(), C->getGrowthRate(), C->getNum4LSCell(), C->getNum4LPCell(), C->getNum4LDCell(), C->getDivType());
		//printf ("  TEST2\n");
		//printf ("Idx: %d\tT: %d(%d)\tGRate: % .4f\tS:%d\tP:%d\tD:%d\tdivtype:%d\tpR:%.2f  pS%.2f  pA%.2f\n", i, C->Type, C->nPGen, C->GRate, C->nNeighbors[0], C->nNeighbors[1], C->nNeighbors[2], C->divtype, C->DPR, C->DPS, C->DPA);

		//C->Gra=(((double)rand())/RAND_MAX*0.075+0.0125)*2000;
		C->setVol(C->getVol() + C->getGrowthRate());
		//if (C->Type == 2 && C->Vol <= 4000) // Let D cells grow to full size.
		//{
		//	C->Vol += 100;
		//}
		
		//C->Vol+=C->Gra*(rand()%41+80)/100;//Grow based on cell specific growth rate
		C->setDecision(C->Decide());//update state based on the volume
	}
}

void TimeStep()
{	int i,j;
        double k;
	CCell *C;
	
	for(i=0;i<(int)Cells.size();i++) //hammad
	{
		//printf ("TEST TimeStep.\n");
		C=Cells[i];
		C->setAge(C->getAge() + 1.0);
		//printf("Decision %d: %d\n", i+1, C->getDecision());

		if(C->getDecision()==0)//growth
		{
			continue;
		}

		else if(C->getDecision()==1)//volume beyond threshold, divide
		{		
			switch(Option){
                        	case 0: 
					//j=rand()%180; DivideCell(Cells[i],j*PI/180); break;
					//j=rand()%18; DivideCell(Cells[i],j*PI/18); break;
				case 1:
					if (Cells[i]->getCellType() == 0)
					{
						printf ("DivideCell called  -1- %d\n", Cells[i]->getGenerationConc());
						DivideCell(Cells[i],Cells[i]->getAngle());
						printf ("DivideCell called  -2- %d\n", Cells[i]->getGenerationConc());
					}
					else
					{
						printf ("DivideCell called  -3- %d\n", Cells[i]->getGenerationConc());
						DivideCell(Cells[i],(Cells[i]->getGenerationConc()%2)*90*PI/180);
						printf ("DivideCell called  -4- %d\n", Cells[i]->getGenerationConc());
					}
					break;
				case 2:
					k=Cells[i]->GetAngle(1);DivideCell(Cells[i],k);break;
				case 3:
					k=Cells[i]->GetAngle(2);DivideCell(Cells[i],k);break;
				case 4:
					j=rand()%100;
					if (j<25)
					{k=Cells[i]->GetAngle(2);DivideCell(Cells[i],k);break;}
					else
					{DivideCell(Cells[i],(Cells[i]->getGenerationConc()%2)*90*PI/180);break;}
				case 5:
					j=rand()%100;
					if (j<50)
					{k=Cells[i]->GetAngle(2);DivideCell(Cells[i],k);break;}
					else
					{DivideCell(Cells[i],(Cells[i]->getGenerationConc()%2)*90*PI/180);break;}
				case 6:
					j=rand()%100;
					if (j<75)
					{k=Cells[i]->GetAngle(2);DivideCell(Cells[i],k);break;}
					else
					{DivideCell(Cells[i],(Cells[i]->getGenerationConc()%2)*90*PI/180);break;}
				case 7:
					DivideCell(Cells[i],PI/2);
					break;
				case 8:
					DivideCell(Cells[i],PI);
					break;
			}
			continue;
		}
		else if (C->getDecision() == -2) // Let it die.
		{
			DeleteCell(C);
		}
		else
		{
			// Nothing to do. 
		}

	}
}


int DeleteCells()
{
	int i;
        int counter = 0;
	CCell *C;
	int min_nedges = 10;
	
	for(i=0;i<(int)Cells.size();i++)
	{
		C=Cells[i];
		if (C->getColor() == 0x000000 && C->isBoundary() && C->getNumEdges() < min_nedges)
			min_nedges = C->getNumEdges();
	}

	for(i=0;i<(int)Cells.size();i++)
	{
		C=Cells[i];

		if(C->getColor()== 0x000000 && C->isBoundary() && C->getNumEdges() == min_nedges) // Delete all cells of black color
		{
			printf ("%d:%x\t%d\n", i+1, C->getColor(), C->isBoundary());
			DeleteCell(C);
			counter ++;
		}
		//printf ("TEST2\n");
	}
	//printf ("TEST3\n");

	return counter;
}


int LabelBasalCells(double thickness)
{
	int i;
        int counter = 0;
	CCell *C;
	
	for(i=0;i<(int)Cells.size();i++)
	{
		C=Cells[i];

		if(C->getYcoor() > -thickness/2 && C->getYcoor() < thickness/2)
		{
			C->setColor(0x666666);
			C->setCellType(3);
			printf ("Cell: %d\n", i+1);
			counter ++;
		}
		//printf ("TEST2\n");
	}
	//printf ("TEST3\n");

	return counter;
}


int LabelWoundCells(double width, double depth)
{
	int i;
        int counter = 0;
	CCell *C;
	double maxY = 0;
	
	for(i=0;i<(int)Cells.size();i++)
	{
		C=Cells[i];
		if (C->getYcoor() > maxY)
		{
			maxY = C->getYcoor();
		}
	}

	for(i=0;i<(int)Cells.size();i++)
	{
		C=Cells[i];

		if(C->getYcoor() > maxY - depth && C->getXcoor() > -width/2 && C->getXcoor() < width/2)
		{
			C->setColor(0x000000);
			C->Mark1LayerNeighborsGreen();
			printf ("Cell: %d\n", i+1);
			counter ++;
		}
		//printf ("TEST2\n");
	}
	//printf ("TEST3\n");

	return counter;
}


int LabelCells(double ycoor)
{
	int i;
        int counter = 0;
	CCell *C;
	
	for(i=0;i<(int)Cells.size();i++)
	{
		C=Cells[i];

		if(C->getYcoor() > ycoor)
		//if(C->getXcoor() < ycoor)
		{
			printf ("Cell: %d\n", i+1);
			C->setColor(0x000000);
			counter ++;
		}
		//printf ("TEST2\n");
	}
	//printf ("TEST3\n");

	return counter;
}


int LabelStemCells()
{
	int i;
        int counter = 0;
	CCell *C;
	
	for(i=0;i<(int)Cells.size();i++)
	{
		C=Cells[i];

		C->Count1LayerNeighbors();
		if(C->getYcoor() > 0 && C->getCellType() == 2 && C->getNum1LNCell() > 0)
		{
			printf ("Cell: %d\n", i+1);
			C->setColor(0x0000ff);
			C->setCellType(0);
			counter ++;
		}
	}

	return counter;
}


int LabelWoundCells()
{
	int i;
        int counter = 0;
	CCell *C;
	
	for(i=0;i<(int)Cells.size();i++)
	{
		C=Cells[i];

		printf ("%d:%x\t%d\n", i, C->getColor(), C->isBoundary());
		C->Count1LayerNeighbors();
		if(C->getCellType() == 0 && C->getNum1LNCell() == 0)
		{
			C->setColor(0xffffff);
			C->setCellType(2);
			counter ++;
			continue;
		}
		//printf ("TEST2\n");
	}
	//printf ("TEST3\n");

	return counter;
}


int PrintCells()
{
	int i;
        int counter = 0;
	CCell *C;
	
	for(i=0;i<(int)Cells.size();i++)
	{
		C=Cells[i];

		C->Count1LayerNeighbors();
		if(C->getCellType() != 3 && C->getNum1LNCell() > 0)
		{
			printf ("Cell %d: X: %f  Y: %f  Color: %x  Type: %d\n", i+1, C->getXcoor(), C->getYcoor(), C->getColor(), C->getCellType());
			counter ++;
			continue;
		}
		//printf ("TEST2\n");
	}
	//printf ("TEST3\n");

	return counter;
}
