# Supplementary material for: Mechanical Model of Geometric Cell and Topological Algorithm for Cell Dynamics from Single-Cell to Formation of Monolayered Tissues with Pattern
Source: PLoS One. 2015 May 14;10(5):e0126484. doi: 10.1371/journal.pone.0126484 (PMC4431879; doi:10.1371/journal.pone.0126484)
Supplement: S1 Software — (ZIP) [file pone.0126484.s009.zip › code4cellmodel/Linux/livecell.h]

//yingzi
bool Grow();

void UpdateSta();

void TimeStep();

// Youfang Cao
int DeleteCells();

int LabelCells(double ycoor);

int LabelWoundCells(double width, double depth);

int LabelBasalCells(double thickness);

int LabelStemCells();

int LabelWoundCells();

int PrintCells();
