# Supplementary material for: Mechanical Model of Geometric Cell and Topological Algorithm for Cell Dynamics from Single-Cell to Formation of Monolayered Tissues with Pattern
Source: PLoS One. 2015 May 14;10(5):e0126484. doi: 10.1371/journal.pone.0126484 (PMC4431879; doi:10.1371/journal.pone.0126484)
Supplement: S1 Software — (ZIP) [file pone.0126484.s009.zip › code4cellmodel/Linux/Makefile]

SRCS = *.cpp
OBJ = global.o cell.o edge.o vert.o livecell.o grow.o anyoption.o
CUTOBJ = global.o cell.o edge.o vert.o livecell.o cut.o anyoption.o
LBLOBJ = global.o cell.o edge.o vert.o livecell.o labelcells.o anyoption.o
PRTOBJ = global.o cell.o edge.o vert.o livecell.o printcells.o anyoption.o
CPP_DEPS = global.d cell.d edge.d vert.d livecell.d grow.d anyoption.d
LIBS := -lm -lstdc++

#$(OBJ) : $(SRCS)
%.o : %.cpp
	@echo 'Building file: $<'
	@echo 'Invoking: GCC C++ Compiler'
	g++ -O3 -Wall -c -fmessage-length=0 -MMD -MP -MF"$(@:%.o=%.d)" -MT"$(@:%.o=%.d)" -o"$@" "$<"
	@echo 'Finished building: $<'
	@echo

lol : $(OBJ)
	g++ -o"growing" $(OBJ) -L$(LD) $(LIBS)

cut : $(CUTOBJ)
	g++ -o"cutcells" $(CUTOBJ) -L$(LD) $(LIBS)

label : $(LBLOBJ)
	g++ -o"labelcells" $(LBLOBJ) -L$(LD) $(LIBS)

print : $(PRTOBJ)
	g++ -o"printcells" $(PRTOBJ) -L$(LD) $(LIBS)

all : lol

test : lol-test

clean:
	rm *.o *.d
