# Supplementary material for: Mechanical Model of Geometric Cell and Topological Algorithm for Cell Dynamics from Single-Cell to Formation of Monolayered Tissues with Pattern
Source: PLoS One. 2015 May 14;10(5):e0126484. doi: 10.1371/journal.pone.0126484 (PMC4431879; doi:10.1371/journal.pone.0126484)
Supplement: S1 Software — (ZIP) [file pone.0126484.s009.zip › code4cellmodel/Linux/vert.cpp]

#include <math.h>
#include <iostream>
#include <vector>
#include <time.h>
#include <algorithm>
#include "vert.h"
#include "global.h"

using namespace std;

CVert::CVert(double x,double y)
{
	X = x;
	Y = y;
	dX = 0;
	dY = 0;
}

CVert::CVert(XY z)
{
	X = z.x;
	Y = z.y;
}


int CVert::getIndex()
{
	return this->In;
}

int CVert::setIndex(int In)
{
	this->In = In;
	return 1;
}

CEdge* CVert::getEdge()
{
	return Edge;
}

int CVert::setEdge(CEdge* E)
{
	this->Edge = E;
	return 1;
}

double CVert::getXcoor()
{
	return this->X;
}

int CVert::setXcoor(double x)
{
	this->X = x;
	return 1;
}

double CVert::getYcoor()
{
	return this->Y;
}

int CVert::setYcoor(double y)
{
	this->Y = y;
	return 1;
}

double CVert::getdX()
{
	return this->dX;
}

int CVert::setdX(double dx)
{
	this->dX = dx;
	return 1;
}

double CVert::getdY()
{
	return this->dY;
}

int CVert::setdY(double dy)
{
	this->dY = dy;
	return 1;
}

int CVert::getN()
{
	return this->N;
}

int CVert::setN(int N)
{
	this->N = N;
	return 1;
}

int CVert::getCount()
{
	return this->Count;
}

int CVert::setCount(int count)
{
	this->Count = count;
	return 1;
}
