# Supplementary material for: Mechanical Model of Geometric Cell and Topological Algorithm for Cell Dynamics from Single-Cell to Formation of Monolayered Tissues with Pattern
Source: PLoS One. 2015 May 14;10(5):e0126484. doi: 10.1371/journal.pone.0126484 (PMC4431879; doi:10.1371/journal.pone.0126484)
Supplement: S1 Software — (ZIP) [file pone.0126484.s009.zip › code4cellmodel/Linux/vert.h]

class CEdge;

struct XY;

class CVert
{
protected:
private:
	int In;				// Index
	int N;				// N =?
	double X,Y,dX,dY; // x-coordinate, y-coordinate, displacement in (x,y)
	CEdge *Edge;

public:
	static int Count;

	CVert(double x,double y);
	CVert(XY z);
	int getIndex();
	int setIndex(int In);
	CEdge* getEdge();
	int setEdge(CEdge* E);
	double getXcoor();
	int setXcoor(double x);
	double getYcoor();
	int setYcoor(double y);
	double getdX();
	int setdX(double dx);
	double getdY();
	int setdY(double dy);
	int getN();
	int setN(int N);
	int getCount();
	int setCount(int count);

friend CVert* AddVert(XY);
friend void DeleteVert(CVert*);
friend void WriteFile(const char*);
//friend void WriteFile1(const char*);
friend void WriteNewFormat(const char*,int);
friend bool ReadFile(const char*);
//friend bool ReadFile1(const char*);
//friend void DumpFile();
friend bool OneStep();
};
