# Supplementary material for: Mechanical Model of Geometric Cell and Topological Algorithm for Cell Dynamics from Single-Cell to Formation of Monolayered Tissues with Pattern
Source: PLoS One. 2015 May 14;10(5):e0126484. doi: 10.1371/journal.pone.0126484 (PMC4431879; doi:10.1371/journal.pone.0126484)
Supplement: S1 Software — (ZIP) [file pone.0126484.s009.zip › code4cellmodel/Readme.txt]

README FILE 

By Hammad Naveed, Youfang Cao, Jieling Zhao, and Jie Liang

1/28/2015

_________
LINUX

1. Use "make all" to generate the executable file.
2. "./growing" will generate a list of options.

Usage:

 -h  --help                     Prints this help
 -i  --input <infile>           Input file
 -o  --output <outfile>         Output file
 -n  --ncell 1000               Maximum size of cell population
 -d  --divopt 1                 Option for cell division orientation
                                0 - Random; 1 - Orthogonal; 2 - Smallest; 3 - Largest;
                                4 - 25Largest; 5 - 50Largest; 6 - 75Largest
 -t  --trajfile <trajfile>      Trajectory file
 -v  --verbose 0                Switch for more output

 -A  --Isr 1.0                  Inhibition strength for self-renewal of Stem cell
 -B  --Iss 1.0                  Inhibition strength for symmetric division of Stem cell
 -C  --Isa 1.0                  Inhibition strength for asymmetric division of Stem cell
 -D  --Ipr 1.0                  Inhibition strength for self-renewal of Progenitor cell
 -E  --Ips 1.0                  Inhibition strength for symmetric division of Progenitor cell
 -F  --Ipa 1.0                  Inhibition strength for asymmetric division of Progenitor cell

 -a  --Hsr 1.0                  Hill coefficient for self-renewal of Stem cell
 -b  --Hss 1.0                  Hill coefficient for symmetric division of Stem cell
 -c  --Hsa 1.0                  Hill coefficient for asymmetric division of Stem cell
 -d  --Hpr 1.0                  Hill coefficient for self-renewal of Progenitor cell
 -e  --Hps 1.0                  Hill coefficient for symmetric division of Progenitor cell
 -f  --Hpa 1.0                  Hill coefficient for asymmetric division of Progenitor cell


FILE FORMATS:

The format of the output file of the cell simulation is defined as a
collection of records of data at different simulation steps. Data
recorded at each step consists of 4 sections as listed below, which
describe properties of all elements involved in the current step of
simulation.

The input file format is the same as that of thee output, except it only
contains data for a single step. 

Section (1) -- The summary line:

This section contains only one line, in which the index of the current
iteration step, the total numbers of vertices, edges, and cells in
current step are recorded, as shown in the following example:

Step: 0 Verts: 2        Edges: 6        Cells: 2


Section (2) -- Definition of vertices:

This section contains the definition of all vertices in current tissue
pattern. Each line defines an individual vertex, as in the following
example:

	 Vert: 1 X: 0            Y: -50  N: 0    Edge: 1

Each line gives the ID of the vertex, position of the vertex (X, Y)
and the index of the edge (Edge) that it belongs to.

The total number of vertices in this section corresponds to the number of
vertices given in the Section (1).


Section (3) -- Definition of edges: 

This section contains the definition of all edges in the current
tissue pattern. Each line defines an individual edge, as in the
following example:

       Edge: 1 A: 1    B: 2    Rev: 2  Nxt: 3  Cell: 1 Arc: 0

Each line first gives the ID of the edge, then the start and end
vertices (A, B) of the edge, the ID of the opposite edge (Rev)in the
half-edge data structure, the ID of the next neighboring edge (Nxt) in
the associated cell (Cell), and the degree of the arc (Arc).  

The total number of edges in this section corresponds to the number of
of edges given in the Section (1).


Section (4) -- Definition of cells: 

This section contains the definition of all cells in the current
tissue pattern. Each line defines an individual cell, as in the
following example:


	    Cell: 1 X: -12.0065     Y: -72.2639     R: 23.7764      Vol: 3926.99    Edge: 1 Color: 0000FF   Type: 0 Conc:   0 Sta:0  Gra: 100

Each line first gives the ID of the cell, then the position of the
cell center (X, Y), radius (R), volume (Vol), the first associated
edge (Edge), the color used to represent the cell in BGR code (Color),
type of the cell (Type, such as 0 for stem cells, 1 for progenitor
cells, and 2 for differentiated cells), concentration of morphogen in
the cell (Conc), user-defined cell state (Sta), such as if cell is
growing or dividing, and the growth rate (Gra) of the cell.

The total number of cells in this section corresponds to the number of
of cells given in the Section (1).


Input files

input0.txt: The initial file for simulations starting from a single cell.

input64_stemcell.txt: The initial file used to simulate the stem cell tissue homeostasis control problem.


Linux Examples for the Section of Stem Cell Tissue Homeostasis Size
Control as described in the PLoS ONE paper:

Wild type:

./growing -i input0.txt -o out_input0.txt -n 2000 -d 1 -t traj --Isr 0.55 --Iss 1.0 --Isa 0.55 --Ipr 0.1 --Ips 0.1 --Ipa 0.1 > out_input0.log

Without inhibition to symmetric division:

./growing -i input0.txt -o out_input0.txt -n 2000 -d 1 -t traj --Isr 0.55 --Iss 0.0 --Isa 0.55 --Ipr 0.1 --Ips 0.1 --Ipa 0.1 > out_input0.log

Without inhibition to asymmetric division:

./growing -i input0.txt -o out_input0.txt -n 2000 -d 1 -t traj --Isr 0.55 --Iss 1.0 --Isa 0.0 --Ipr 0.1 --Ips 0.1 --Ipa 0.1 > out_input0.log


VISUALIZATION
Output files can be visualized using the Windows-based lolview.exe program.

_________
Windows:

1. Build the solution file in Miscrosoft Visual Studio.
2. The executable will be located in the Debug folder inside the project folder. A pre-compiled executable "lol.exe" is included in the project folder. 
3. To run the program use the following command

lol.exe inputfile.txt outputfile.txt steps

e.g. lol.exe input0.txt output.txt 100

Sample input file "input1.txt" is included in the project folder.

The switch "steps" defines how long the simulation will last.  It also
determines the number of generations of divisions. The number of cell
double roughly every 20 steps.  The number of steps "100" given in the
above example, which is roughly equivalent to 5 divisions, needs to be
increased if a larger number of cells (e.g. 500 or 1,000) is to be
generatd in the simulation.
