# Supplementary material for: Mechanical Model of Geometric Cell and Topological Algorithm for Cell Dynamics from Single-Cell to Formation of Monolayered Tissues with Pattern
Source: PLoS One. 2015 May 14;10(5):e0126484. doi: 10.1371/journal.pone.0126484 (PMC4431879; doi:10.1371/journal.pone.0126484)
Supplement: S1 Software — (ZIP) [file pone.0126484.s009.zip › code4cellmodel/Windows/cell.cpp]

#include <math.h>
#include <vector>
#include <algorithm>
#include "cell.h"
#include "cells.h"

using namespace std;
///////////////////////////////////////////////////////////////////////////////////////////////////
// Calculates the Volume of the Cell
///////////////////////////////////////////////////////////////////////////////////////////////////
double CCell::Volume()
{	double x,y,a,b,s;
	CEdge *E;
	if(!Edge) return R*R*PI; // if cell has no edge Volume = Area of Circle
	E=Edge; s=0;
	
	while(1)			// sum area under each edge
	{	x=E->A->X-E->B->X; y=E->A->Y+E->B->Y; // x = Ax - Bx ; y = (Ay + By)/2
		s+=x*y/2.; // Area = x*y
		if(E->Arc) // correction for arc instead of a straight line.
		{	a=E->Arc; b=sin(a); y=E->A->Y-E->B->Y;
			s+=(a-b*cos(a))*(x*x+y*y)/4/b/b;
		}
		E=E->Nxt; if(E==Edge) break;
	}
	return s;
}

bool CCell::Inside(double x,double y) // never called
{	double x0,x1,xx,y0,y1,yy,ct;
	CEdge *E;
	if(!Edge)
	{	x-=X; y-=Y; return x*x+y*y<R*R;}

	E=Edge;
	while(1)
	{	x0=E->A->X; y0=E->A->Y;
		x1=E->B->X; y1=E->B->Y;
		if(x*y0+x0*y1+x1*y-y*x0-y0*x1-y1*x<0)
		{	if(!E->Arc) return false;
			ct=1./tan(E->Arc);
			xx=(x0+x1-(y1-y0)*ct)*0.5;
			yy=(y0+y1+(x1-x0)*ct)*0.5;
			x0-=xx; y0-=yy;
			x1=x-xx; y1=y-yy;
			if(x1*x1+y1*y1>x0*x0+y0*y0) return false;
		}
		E=E->Nxt; if(E==Edge) break;
	}
	return true;
}
///////////////////////////////////////////////////////////////////////////////////////////////////
// Calculates (Area of Cell - Area of the Cell represented by straight lines) = Area of the curved arc of the cell
// a is the largest of all the Arc edges that belong to the cell
///////////////////////////////////////////////////////////////////////////////////////////////////
double Area(vector<CEdge*>&EE,double a)	// a = alpha/2
{	int i;
	double x,y,r,s,b,d;
	x = EE[0]->A->X - EE[0]->B->X;
	y = EE[0]->A->Y - EE[0]->B->Y;
	d=sin(a);
	r=sqrt(x*x+y*y)/d/2;
	s=a-d*cos(a);
	for(i=1;i<EE.size();i++)
	{	x = EE[i]->A->X - EE[i]->B->X;
		y = EE[i]->A->Y - EE[i]->B->Y;
		d=sqrt(x*x+y*y)/2/r; b=asin(d); 
		s+=b-d*cos(b);
	}
	return s*r*r;
}
///////////////////////////////////////////////////////////////////////////////////////////////////
// Finds the right ArcAngle for a given delta volume w (increase or decrease in volume)
///////////////////////////////////////////////////////////////////////////////////////////////////
void AdjustVolume(vector<CEdge*>&EE,double w)
{	int i;
	double a,b,c,s,x,y;
	if(!w) return;
	///////////////////////////////////////////////////////////////////////////////////////////////////
	// if Current Volume is negative, Calculate new volume with absolute value and
	// just reverse the signs of the arc and rev_arc after the calculation
	///////////////////////////////////////////////////////////////////////////////////////////////////
	if(w<0)
	{	AdjustVolume(EE,-w);
		for(i=0;i<EE.size();i++)
		{	EE[i]->Rev->Arc=EE[i]->Arc; EE[i]->Arc=-EE[i]->Arc;}
		return;
	}
	a=0; c=PI;
	while(1)
	{	b=(a+c)/2; if(b==a||b==c) break;
		s=Area(EE,b); if(s==w) break;
		if(s<w) a=b; if(s>w) c=b;
	}
	EE[0]->Arc=b; EE[0]->Rev->Arc=-EE[0]->Arc;
	if(EE.size()==1) return;
	b=sin(b);
	x = EE[0]->A->X - EE[0]->B->X;
	y = EE[0]->A->Y - EE[0]->B->Y;
	c=(x*x+y*y)/b/b;	// c=(2*r)^2

	for(i=1;i<EE.size();i++)
	{	x = EE[i]->A->X - EE[i]->B->X;
		y = EE[i]->A->Y - EE[i]->B->Y;
		b=asin(sqrt((x*x+y*y)/c));
		EE[i]->Arc=b; EE[i]->Rev->Arc=-EE[i]->Arc;
	}
}
///////////////////////////////////////////////////////////////////////////////////////////////////
// Finds all outer edges or Arcs and calls Adjust Volume 
///////////////////////////////////////////////////////////////////////////////////////////////////
void SetArcs(CCell*C)
{	double d;
	CEdge *E;
	vector<CEdge*> EE;
	// If there is no edge then its a circle
	if(!C->Edge){ C->R=sqrt(C->Vol/PI); C->P=0.5/C->R; return;}	/// We use half pressure everywhere!

	E=C->Edge;
	while(1)
	{	if(!E->Rev->Cell) EE.push_back(E); // if the reverse edge does not belong to a cell
		E=E->Nxt; if(E==C->Edge) break; // loop until you com back to the original edge
	}
	///////////////////////////////////////////////////////////////////////////////////////////////////
	// if all the reverse edges belong to some cell
	///////////////////////////////////////////////////////////////////////////////////////////////////
	if(!EE.size()) 
	{	E=C->Edge;
		while(1)
		{	E->Calculate(); E->Rev->Calculate();
			E=E->Nxt; if(E==C->Edge) break;
		}
		return;
	}
	///////////////////////////////////////////////////////////////////////////////////////////////////
	// if atleat 1 edge does not belong to a cell i.e. is an outer edge (Cell 0)
	///////////////////////////////////////////////////////////////////////////////////////////////////
	stable_sort(EE.begin(),EE.end(),Longer); // sort edges in ascending order according to their length.
	E=C->Edge; d=0;
	while(1)
	{	d+=(E->A->X - E->B->X)*(E->A->Y + E->B->Y)/2.; // d += ((Ax - Bx) * (Ay - By))/2
		E=E->Nxt; if(E==C->Edge) break; // loop until you com back to the original edge
	}
	AdjustVolume(EE,C->Vol-d); // EE = vector of outer edges, current volume of cell
	E=C->Edge;
	while(1)
	{	E->Calculate(); E->Rev->Calculate();
		E=E->Nxt; if(E==C->Edge) break;
	}
}
///////////////////////////////////////////////////////////////////////////////////////////////////
//	Returns 1 if length of Edge E0 is greater than edge E1
///////////////////////////////////////////////////////////////////////////////////////////////////
bool Longer(CEdge*E0,CEdge*E1)
{	double x0,y0,x1,y1;
	x0=E0->B->X-E0->A->X;
	y0=E0->B->Y-E0->A->Y;
	x1=E1->B->X-E1->A->X;
	y1=E1->B->Y-E1->A->Y;
	return x0*x0+y0*y0 > x1*x1+y1*y1;
}

void CEdge::Calculate()
{	double l,x,y;
	x=B->X-A->X; y=B->Y-A->Y;	// x = Bx - Ax, y = By - Ay ( Vertex B - Vertex A)
	Len=x*x+y*y;				// Len = sqrt(x^2 + y^2)
	if(!Len){ eX=0; eY=0; Arc=0; Sin=0; Cos=0; return;} // if (Len == 0)
	Len=sqrt(Len); x/=Len; y/=Len;

	if(!Arc){ Sin=0.; Cos=1.; eX=x; eY=y; X=0; Y=0; R=0;} // if (Arc == 0)
	else
	{	Sin=sin(Arc); Cos=cos(Arc);
		if(Cell) Cell->P=Sin/Len;	/// We use half pressure everywhere!
		R=Len/(Sin*2); l=R*Cos; if(R<0) R=-R;
		X=(A->X+B->X)/2-y*l; Y=(A->Y+B->Y)/2+x*l;
		eX=x*Cos+y*Sin; eY=y*Cos-x*Sin;
		Len*=Arc/Sin; if(Len<0) Len=-Len;
	}
}
///////////////////////////////////////////////////////////////////////////////////////////////////
// Calculates the Center of mass of the Cell.
///////////////////////////////////////////////////////////////////////////////////////////////////
void CCell::FindCenter()
{	CVert *A,*B,*C;
	CEdge *E;
	double r,d,m,M;
	if(!Edge) return;
	X=0; Y=0; M=0;
	E=Edge; A=E->A;
	while(1)
	{	E=E->Nxt; B=E->A; C=E->B;
		if(C==A) break;
		m=((B->X-A->X)*(C->Y-A->Y)-(C->X-A->X)*(B->Y-A->Y))*0.5;
		X+=(A->X+B->X+C->X)*m/3.;
		Y+=(A->Y+B->Y+C->Y)*m/3.;
		M+=m;
	}
	E=Edge;
	while(1)
	{	if(E->Arc)
		{	r=E->Len*0.5/E->Arc;
			d=2./3.*E->Sin*E->Sin*E->Sin - E->Arc*E->Cos + E->Sin*E->Cos*E->Cos;
			d*=r; d/=E->Arc - E->Sin*E->Cos;
			m=r*r*(E->Arc-E->Sin*E->Cos);
			X+=((E->A->X+E->B->X)*0.5 + d*(E->eY*E->Cos+E->eX*E->Sin))*m;
			Y+=((E->A->Y+E->B->Y)*0.5 - d*(E->eX*E->Cos-E->eY*E->Sin))*m;
			M+=m;
//XY zz={(E->A->X+E->B->X)*0.5,(E->A->Y+E->B->Y)*0.5};
//AddVert(zz);
//XY zz1={(E->A->X+E->B->X)*0.5 + d*(E->eY*E->Cos+E->eX*E->Sin),(E->A->Y+E->B->Y)*0.5 - d*(E->eX*E->Cos-E->eY*E->Sin)};
//AddVert(zz1);
//CString S; S.Format("d=%lg",d); AfxMessageBox(S);
		}
		E=E->Nxt; if(E==Edge) break;
	}

	if(M){ X/=M; Y/=M;} else { X=A->X; Y=A->Y;}
}
