# Supplementary material for: Mechanical Model of Geometric Cell and Topological Algorithm for Cell Dynamics from Single-Cell to Formation of Monolayered Tissues with Pattern
Source: PLoS One. 2015 May 14;10(5):e0126484. doi: 10.1371/journal.pone.0126484 (PMC4431879; doi:10.1371/journal.pone.0126484)
Supplement: S1 Software — (ZIP) [file pone.0126484.s009.zip › code4cellmodel/Windows/cell.h]

#define PI 3.1415926535


class CEdge;
class CCell;

struct XY { double x; double y;};

class CVert
{
protected:
public:
	static int Count;
	int In;				// Index
	int N;				// N =?
	double X,Y,dX,dY; // x-coordinate, y-coordinate, displacement in (x,y)
	CEdge *Edge;
	CVert(double x=0,double y=0) : X(x), Y(y), dX(0), dY(0) {}
	CVert(XY z) : X(z.x), Y(z.y) {}
friend CVert* AddVert(XY);
friend void DeleteVert(CVert*);
friend void WriteFile(const char*);
friend void WriteNewFormat(const char*,int);
friend bool ReadFile(const char*);
friend void DumpFile();
friend bool OneStep();
};

class CCell
{
protected:
public:
	int In;
	static double Xmin,Xmax;
	double X,Y,dX,dY,R,P; // x-coordinate, y-coordinate, displacement in (x,y) , Radius & Pressure
	char State;
//	char Count; hammad
	int Count;
	int Conc;
	int field;
	unsigned Color;
	CEdge *Edge;
	double Vol;	// Volume
	CCell() : dX(0), dY(0), P(0), State(0) {}
	double Volume();
	bool Inside(double,double);
	void FindCenter();
	char Decide();	// 0: No action; 1: Divide; 2: Die
	char Inhibit3();	
	char Inhibit2();	
	char Inhibit2B();	
	char Inhibit4();
	double Tension(CCell*);
	void Update();
	char CCell::Migrate();
	void CCell::Spaceout2();
	void CCell::Spaceout3();
	double GetAngle(int);

friend CCell* AddCell();
friend void DeleteCell(CCell*);
friend CCell* DivideCell(CCell*,double);
friend void WriteFile(const char*);
friend void WriteNewFormat(const char*,int);
friend bool ReadFile(const char*);
friend void DumpFile();
friend bool OneStep();
friend bool Flips();
friend void printstats(const char*);
};

class CEdge
{
protected:
public:
	int In; // Index
	double X,Y,T,R; // ?
	CEdge *Rev,*Nxt;
	CVert *A,*B;
	CCell *Cell;
	double Arc;	// Half angle!
	double Sin; // sin(Arc)
	double Cos; // cos(Arc)
	double Len; // Arc length
	double eX,eY; // ?
	CEdge(CVert*a=0,CVert*b=0) : A(a), B(b), Cell(0), Arc(0.), T(1.) {}
	void Calculate();

friend CEdge* AddEdge(CVert*,CVert*);
friend CEdge* AddSingleEdge();
friend void DeleteEdge(CEdge*);
friend void DeleteSingleEdge(CEdge*);
friend void WriteFile(const char*);
friend void WriteNewFormat(const char*,int);
friend bool ReadFile(const char*);
friend void DumpFile();
friend bool OneStep();
};

void TimeStep();
bool Flips();
bool Join(CCell*,CCell*);
