# Supplementary material for: Mechanical Model of Geometric Cell and Topological Algorithm for Cell Dynamics from Single-Cell to Formation of Monolayered Tissues with Pattern
Source: PLoS One. 2015 May 14;10(5):e0126484. doi: 10.1371/journal.pone.0126484 (PMC4431879; doi:10.1371/journal.pone.0126484)
Supplement: S1 Software — (ZIP) [file pone.0126484.s009.zip › code4cellmodel/Windows/cells.cpp]

#include <math.h>
#include <vector>
#include "cell.h"
#include "cells.h"

using namespace std;
#define COLOR4 0xff0000
#define COLOR5 0x0000ff
int CVert::Count=0;
extern double TotalLen;

vector<CVert*>Verts;
vector<CEdge*>Edges;
vector<CCell*>Cells;
///////////////////////////////////////////////////////////////////////////////////////////////////
// Calculates the Rank (# of edges incident on the vertex) of a vertex
///////////////////////////////////////////////////////////////////////////////////////////////////
int Rank(CVert*V)
{	int i=0;
	CEdge *E;
	E=V->Edge;
	if(!E) return 0;
	while(1)
	{	i++; E=E->Rev->Nxt;
		if(E==V->Edge) break;
	}
	return i;
}
///////////////////////////////////////////////////////////////////////////////////////////////////
// Delete all vertices, edges and cells and free up the memory
///////////////////////////////////////////////////////////////////////////////////////////////////
void EraseAll()
{	int i;
	for(i=0;i<Verts.size();i++) delete Verts[i];
	Verts.clear();
	for(i=0;i<Edges.size();i++) delete Edges[i];
	Edges.clear();
	for(i=0;i<Cells.size();i++) delete Cells[i];
	Cells.clear();
	CVert::Count=0;
}
///////////////////////////////////////////////////////////////////////////////////////////////////
// Adds a new vertex at the end of the vertex vector, increasing its size by 1
///////////////////////////////////////////////////////////////////////////////////////////////////
CVert *AddVert(XY z)
{	CVert*V=new CVert(z);
	V->In=Verts.size(); Verts.push_back(V);
	V->N=CVert::Count; CVert::Count++;
	V->Edge=0; return V;
}
///////////////////////////////////////////////////////////////////////////////////////////////////
// Adds a new cell at the end of the cell vector, increasing its size by 1
///////////////////////////////////////////////////////////////////////////////////////////////////
CCell *AddCell()
{	CCell*C=new CCell();
	C->In=Cells.size(); Cells.push_back(C);
	C->Edge=0; C->Vol=0; C->X=0; C->Y=0; C->R=0; C->P=0;
	C->State=0; C->Count=0; C->Color=0xffffff;
	return C;
}

double Cosine(double x0,double y0,double x1,double y1) // called from AddEdge which is never called
{	double d;
	d=(x0*x0+y0*y0)*(x1*x1+y1*y1);
	if(!d) return 0;
	return (x0*x1+y0*y1)/sqrt(d);
}

double Angle(double x0,double y0,double x1,double y1)// called from AddEdge which is never called
{	double d;
	d=(x0*x0+y0*y0)*(x1*x1+y1*y1);
	if(!d) return 0;
	d=acos((x0*x1+y0*y1)/sqrt(d));
	if(x0*y1-x1*y0<0) d=2*PI-d;
	return d;
}
///////////////////////////////////////////////////////////////////////////////////////////////////
// Prints the vertices of the Edge AB, vertices of the reverse edge of AB and vertices of the next Edge of AB
///////////////////////////////////////////////////////////////////////////////////////////////////
void Dump()
{	int i;
	CEdge *E;
	FILE *fp;
	fp=fopen("dump.txt","w");
	for(i=0;i<Edges.size();i++)
	{	E=Edges[i];
		fprintf(fp,"%d - %d\trev: %d - %d\tnxt: %d - %d\n",E->A->N,E->B->N,E->Rev->A->N,E->Rev->B->N, E->Nxt->A->N,E->Nxt->B->N);
	}
	fclose(fp);
}
///////////////////////////////////////////////////////////////////////////////////////////////////
// Adds a new edge at the end of the Edge vector, increasing its size by 1
///////////////////////////////////////////////////////////////////////////////////////////////////
CEdge *AddSingleEdge()
{	CEdge*E=new CEdge();
	E->In=Edges.size(); Edges.push_back(E); return E;
}
///////////////////////////////////////////////////////////////////////////////////////////////////
// Adds an edge between vertex A and vertex B (never called) ?
///////////////////////////////////////////////////////////////////////////////////////////////////
CEdge* AddEdge(CVert*A,CVert*B)
{	int a,b;
	double d,f,x0,x1,y0,y1;
	CEdge *E,*E0,*E1,*Ea,*Eb;
	CVert*V;
	XY z;

	E=A->Edge;
	if(E) while(1)
	{	if(E->A==A && E->B==B) return 0;
		E=E->Rev->Nxt; if(E==A->Edge) break;
	}
	a=Rank(A); b=Rank(B);

//	CString S; S.Format("%d",a); AfxMessageBox(S);

	switch(a)
	{	case 0: Ea=0; break;
		case 1: Ea=A->Edge->Rev; break;
		case 2: x0=B->X-A->X; y0=B->Y-A->Y; d=10;
				for(E=A->Edge;;)
				{	x1=E->B->X-A->X; y1=E->B->Y-A->Y;
					f=Angle(x0,y0,x1,y1);
					if(f<d){ d=f; Ea=E->Rev;}
					E=E->Rev->Nxt; if(E==A->Edge) break;
				}
				break;
		default: x0=B->X-A->X; y0=B->Y-A->Y; d=-10;
				for(E=A->Edge;;)
				{	x1=E->B->X-A->X; y1=E->B->Y-A->Y;
					f=Cosine(x0,y0,x1,y1);
					if(f>d){ d=f; Ea=E;}
					E=E->Rev->Nxt; if(E==A->Edge) break;
				}
				z.x=(A->X*18+B->X+Ea->B->X)/20;
				z.y=(A->Y*18+B->Y+Ea->B->Y)/20;
				V=AddVert(z);
				Ea->A=V; Ea->Rev->B=V;
				E0=new CEdge(A,V); E0->In=Edges.size(); Edges.push_back(E0);
				E1=new CEdge(V,A); E1->In=Edges.size(); Edges.push_back(E1);
				E0->Rev=E1; E1->Rev=E0;
				E0->Nxt=Ea;
				E1->Nxt=Ea->Rev->Nxt;
				Ea->Rev->Nxt=E1;
				E1->Nxt->Rev->Nxt->Rev->Nxt=E0;
				if(A->Edge==Ea) A->Edge=E0;

				A=V; A->Edge=E1;
				x0=B->X-A->X; y0=B->Y-A->Y; d=10;
				for(E=A->Edge;;)
				{	x1=E->B->X-A->X; y1=E->B->Y-A->Y;
					f=Angle(x0,y0,x1,y1);
					if(f<d){ d=f; Ea=E->Rev;}
					E=E->Rev->Nxt; if(E==A->Edge) break;
				}
	}
	switch(b)
	{	case 0: Eb=0; break;
		case 1: Eb=B->Edge->Rev; break;
		case 2: x0=A->X-B->X; y0=A->Y-B->Y; d=10;
				for(E=B->Edge;;)
				{	x1=E->B->X-B->X; y1=E->B->Y-B->Y;
					f=Angle(x0,y0,x1,y1);
					if(f<d){ d=f; Eb=E->Rev;}
					E=E->Rev->Nxt; if(E==B->Edge) break;
				}
				break;
		default: x0=A->X-B->X; y0=A->Y-B->Y; d=-10;
				for(E=B->Edge;;)
				{	x1=E->B->X - B->X; y1=E->B->Y - B->Y;
					f=Cosine(x0,y0,x1,y1);
					if(f>d){ d=f; Eb=E;}
					E=E->Rev->Nxt; if(E==B->Edge) break;
				}
				z.x=(B->X*18+A->X+Eb->B->X)/20;
				z.y=(B->Y*18+A->Y+Eb->B->Y)/20;
				V=AddVert(z);
				Eb->A=V; Eb->Rev->B=V;
				E0=new CEdge(B,V); E0->In=Edges.size(); Edges.push_back(E0);
				E1=new CEdge(V,B); E1->In=Edges.size(); Edges.push_back(E1);
				E0->Rev=E1; E1->Rev=E0;
				E0->Nxt=Eb;
				E1->Nxt=Eb->Rev->Nxt;
				Eb->Rev->Nxt=E1;
				E1->Nxt->Rev->Nxt->Rev->Nxt=E0;
				if(B->Edge==Eb) B->Edge=E0;

				B=V; B->Edge=E1;
				x0=A->X-B->X; y0=A->Y-B->Y; d=10;
				for(E=B->Edge;;)
				{	x1=E->B->X-B->X; y1=E->B->Y-B->Y;
					f=Angle(x0,y0,x1,y1);
					if(f<d){ d=f; Eb=E->Rev;}
					E=E->Rev->Nxt; if(E==B->Edge) break;
				}
	}

	E0=new CEdge(A,B); E0->In=Edges.size(); Edges.push_back(E0);
	E1=new CEdge(B,A); E1->In=Edges.size(); Edges.push_back(E1);
	E0->Rev=E1; E1->Rev=E0;
	if(!a){ A->Edge=E0; E1->Nxt=E0;}
	if(!b){ B->Edge=E1; E0->Nxt=E1;}
	if(Ea){ E1->Nxt=Ea->Nxt; Ea->Nxt=E0;}
	if(Eb){ E0->Nxt=Eb->Nxt; Eb->Nxt=E1;}
	return E0;
}
///////////////////////////////////////////////////////////////////////////////////////////////////
// Deletes a vertex that has no edges incident on it.(Rank = 0)
///////////////////////////////////////////////////////////////////////////////////////////////////
void DeleteVert(CVert*V)
{	int n;
	if(Rank(V)) return;
	n=Verts.size()-1;
	Verts[V->In]=Verts[n];
	Verts[V->In]->In=V->In;
	Verts.resize(n);
	delete V;
}

void DeleteCell(CCell*C)
{	int i,n;
	CEdge *E,*E0;
	CCell *Q;
	vector<CEdge*> EE;
	vector<CCell*> CC;
	if(E=C->Edge)
	{	while(1){ EE.push_back(E); E=E->Nxt; if(E==C->Edge) break;} // enumerating all the edges that comprise the cell
		for(i=0;i<EE.size();i++)
		{	E=EE[i];
			if(E->Rev->Cell){ E->Cell=0; CC.push_back(E->Rev->Cell);}
			else DeleteEdge(E);
		}
		for(i=0;i<CC.size();i++)
		{	Q=CC[i]; E=Q->Edge; if(!E) continue;
			while(!E->Rev->Cell)
			{	E=E->Nxt; if(E==Q->Edge) break;}
			if(!E->Rev->Cell)
			{	Q->FindCenter();
				while(1)
				{	E0=E; E=E->Nxt;
					E0->A->Edge=0; DeleteVert(E0->A);
					DeleteSingleEdge(E0->Rev);
					DeleteSingleEdge(E0);
					if(E==Q->Edge) break;
				}
				Q->Edge=0;
				Q->R=sqrt(Q->Vol/PI);
				Q->P=0.5/Q->R;	 /// Half pressure everywhere!
				continue;
			}
			Q->Edge=E; E=E->Nxt;
			while(E!=Q->Edge)
			{	if(E->Nxt->Rev->Nxt!=E->Rev){ E=E->Nxt; continue;}
				E0=E->Nxt; E->B=E0->B;
				E->Nxt=E0->Nxt; E->Rev=E0->Rev;
				DeleteSingleEdge(E0);
				E0=E->Rev->Nxt; E->Rev->B=E->A;
				E->Rev->Nxt=E0->Nxt; E->Rev->Rev=E;
				E0->A->Edge=0; DeleteVert(E0->A);
				DeleteSingleEdge(E0);
			}
			SetArcs(Q);
		}
	}
	n=Cells.size()-1;
	Cells[C->In]=Cells[n];
	Cells[C->In]->In=C->In;
	Cells.resize(n);
	delete C;
}
///////////////////////////////////////////////////////////////////////////////////////////////////
// Deletes the Edge E
///////////////////////////////////////////////////////////////////////////////////////////////////
void DeleteSingleEdge(CEdge*E)
{	int n;
	n=Edges.size()-1;
	Edges[E->In]=Edges[n];
	Edges[E->In]->In=E->In;
	Edges.resize(n);
	delete E;
}
///////////////////////////////////////////////////////////////////////////////////////////////////
// Deletes an edge (equivalent to 2 edges in the data structure i.e. edge and its reverse) 
// from the Edge vector, decreasing its size by 2
///////////////////////////////////////////////////////////////////////////////////////////////////
void DeleteEdge(CEdge*E)
{	int n;
	n=Rank(E->B);
	switch(n)
	{	case 3:
			E->Nxt->Rev->Nxt->Rev->Nxt=E->Nxt;
			if(E->B->Edge==E->Rev) E->B->Edge=E->Nxt;
			break;
		case 2:
			E->Nxt->Rev->Nxt=E->Nxt;
			if(E->B->Edge==E->Rev) E->B->Edge=E->Nxt;
			break;
		default:	// 1
			E->B->Edge=0;
	}
	E=E->Rev;
	n=Rank(E->B);
	switch(n)
	{	case 3:
			E->Nxt->Rev->Nxt->Rev->Nxt=E->Nxt;
			if(E->B->Edge==E->Rev) E->B->Edge=E->Nxt;
			break;
		case 2:
			E->Nxt->Rev->Nxt=E->Nxt;
			if(E->B->Edge==E->Rev) E->B->Edge=E->Nxt;
			break;
		default:	// 1
			E->B->Edge=0;
	}
	n=Edges.size()-1;
	Edges[E->Rev->In]=Edges[n];
	Edges[E->Rev->In]->In=E->Rev->In;
	n--;
	Edges[E->In]=Edges[n];
	Edges[E->In]->In=E->In;
	Edges.resize(n);
	delete E->Rev; delete E;
}
///////////////////////////////////////////////////////////////////////////////////////////////////
// Delete the extra edges in the data structure. (Vertices with Rank < 2) never called?
///////////////////////////////////////////////////////////////////////////////////////////////////
int DeleteExtra() 
{	int i,n,a;
	CEdge *E;
	vector<CVert*> VV;
	for(i=0;i<Verts.size();i++) if(Rank(Verts[i])<2) VV.push_back(Verts[i]); // enumerating all vertices whose rank < 2
	n=0;
	for(i=0;i<VV.size();i++)
	{	a=Rank(VV[i]);
		if(!a){ DeleteVert(VV[i]); continue;} // if Rank = 0 free up memory
		E=VV[i]->Edge; // retrieve the edge incident on the vertex
		if(Rank(E->B)==2) VV.push_back(E->B); // need to check vertex B again because its rank is being reduced so put it back in the vector
		DeleteEdge(E); n++; 
		if(a==1) DeleteVert(VV[i]);
	}
	return n; // number of edges deleted
}

int EnumCells() // never called
{	int i,j,n;
	CVert *A,*B;
	CEdge *E,*E0,*E1;
	CCell *C,*C0;
	vector<CVert*> VV;
	vector<CEdge*> EE;

	for(i=0;i<Edges.size();i++)
	{	E=Edges[i];
		if(E->Cell) continue;
		C=AddCell(); C->Edge=E;
		for(;!E->Cell;E=E->Nxt) E->Cell=C;
	}
	for(i=0;i<Edges.size();i++)
	{	E=Edges[i];
		E->Cell->Vol+=(E->A->X - E->B->X)*(E->A->Y + E->B->Y)/2.;
	}
	for(i=0;i<Edges.size();i++)
	{	E=Edges[i];
		if(!E->Cell) continue;
		if(E->Cell->Vol<0) E->Cell=0;
	}
	if(Cells.size()) for(i=0;i<Cells.size();i++) if(Cells[i]->Vol<0)
	{	DeleteCell(Cells[i]); break;}
	for(i=0;i<Cells.size();i++)
	{	C=Cells[i]; E=C->Edge; if(!E) continue;
		n=0; C->X=0; C->Y=0; E0=0;
		while(1)
		{	if(E->Rev->Cell) E0=E;
			C->X+=E->A->X; C->Y+=E->A->Y; n++;
			E=E->Nxt; if(E==C->Edge) break;
		}
		C->X/=n; C->Y/=n;
		C->R=sqrt(C->Vol/PI);

		if(!E0)	// no neighbors
		{	E=C->Edge;
			while(1)
			{	EE.push_back(E); VV.push_back(E->A);
				E=E->Nxt; if(E==C->Edge) break;}
			for(j=0;j<EE.size();j++) DeleteEdge(EE[j]);
			for(j=0;j<VV.size();j++) DeleteVert(VV[j]);
			EE.clear(); VV.clear();
			C->Edge=0;
		}
		else
		{	//C->Edge=E0; 
			C0=E0->Rev->Cell; E=E0->Nxt;
			while(1)
			{	if(E->Rev->Cell && E->Rev->Cell!=C0) break;
				C0=E->Rev->Cell; E=E->Nxt;
			}
			C->Edge=E;
			while(1)
			{	E0=E; A=E->A;
				while(E->Nxt->Rev->Cell == E0->Rev->Cell) E=E->Nxt;
				E1=E; B=E->B;
				if(E1!=E0)
				{	for(E=E0->Nxt;E!=E1;E=E->Nxt)
					{	VV.push_back(E->A); EE.push_back(E);}
					VV.push_back(E1->A);
					for(j=0;j<EE.size();j++)
					{	DeleteSingleEdge(EE[j]->Rev);
						DeleteSingleEdge(EE[j]);
					}
					for(j=0;j<VV.size();j++)
					{	VV[j]->Edge=0;
						DeleteVert(VV[j]);
					}
					EE.clear(); VV.clear();

					E1=E1->Rev;
					E0->B=B; E1->B=A;
					E1->Nxt=E0->Rev->Nxt;
					E0->Nxt=E1->Rev->Nxt;
					DeleteSingleEdge(E0->Rev);
					DeleteSingleEdge(E1->Rev);
					E0->Rev=E1; E1->Rev=E0;
					if(E1->Cell) E1->Cell->Edge=E1;
					E=E0;
				}

				E=E->Nxt; if(E==C->Edge) break;
			}
		}
	}
	for(i=0;i<Cells.size();i++) SetArcs(Cells[i]);
	for(i=0;i<Edges.size();i++) Edges[i]->Calculate();
	TotalLen=0;
	for(i=0;i<Edges.size();i++) TotalLen+=Edges[i]->Len;
	TotalLen*=0.5;
	return Cells.size();
}
///////////////////////////////////////////////////////////////////////////////////////////////////
// Divides the cell into 2 parts based on the Angle provided
///////////////////////////////////////////////////////////////////////////////////////////////////
CCell* DivideCell(CCell*C,double Angle)
{
	double s,c,a,b,b0,b1,x0,y0,dx,dy,r;
	CVert *A,*B;
	CEdge *E,*E0,*E1,*E2,*E3,*E4,*E5;
	CCell *C0;
	XY z0,z1;
	s=sin(Angle); c=cos(Angle);
	E=C->Edge;
	if(!E) // If the Cell is associated with an edge
	{	z0.x=C->R*c; z1.x=-z0.x;
		z1.y=C->R*s; z0.y=-z1.y;
		z0.x+=C->X; z1.x+=C->X;
		z0.y+=C->Y; z1.y+=C->Y;
		C0=AddCell();
		A=AddVert(z0); B=AddVert(z1);
		E0=AddSingleEdge(); E0->A=A; E0->B=B;
		E1=AddSingleEdge(); E1->A=B; E1->B=A;
		E2=AddSingleEdge(); E2->A=A; E2->B=B;
		E3=AddSingleEdge(); E3->A=B; E3->B=A;
		E4=AddSingleEdge(); E4->A=B; E4->B=A;
		E5=AddSingleEdge(); E5->A=A; E5->B=B;
		A->Edge=E0; B->Edge=E1;
		E0->Arc=0; E0->Rev=E1;
		E1->Arc=0; E1->Rev=E0;
		E2->Arc=PI/2; E2->Rev=E3;
		E3->Arc=-PI/2; E3->Rev=E2;
		E4->Arc=PI/2; E4->Rev=E5;
		E5->Arc=-PI/2; E5->Rev=E4;
		E0->Nxt=E4; E4->Nxt=E0;
		E1->Nxt=E2; E2->Nxt=E1;
		E3->Nxt=E5; E5->Nxt=E3;
		C->Edge=E0; E0->Cell=C; E4->Cell=C;
		C0->Edge=E1; E1->Cell=C0; E2->Cell=C0;
		E3->Cell=0; E5->Cell=0;
		C->Vol/=2; C0->Vol=C->Vol;
		E0->Calculate(); E1->Calculate();
		E2->Calculate(); E3->Calculate();
		E4->Calculate(); E5->Calculate();
		//hammad
		C->State=0; C->Count=0;
		/*if(C->Color == COLOR5)
		{
			if(rand()%2)
			{
				C0->Color = COLOR4;
				C->Color=COLOR5;
				C0->State = 1;
				C->State = 4;
				C0->Count = C->Count;
			}
			else
			{
				C0->Color=COLOR5;
				C->Color=COLOR4;
				C->State = 1;
				C0->State = 4;
				C0->Count = C->Count;
			}
		}
		else
		{
				C0->Color = C->Color;
				C0->State = 2;
				C->State = 2;
				C0->Count = C->Count;
		}*/
		C0->Count=0; //hammad
		C0->Color=C->Color; 
		C0->State=0; C0->Conc=C->Conc+1;
		C->Conc++;
		return C0;
	}
	// If Cell is not associated with an edge.
	C->FindCenter();
	b0=0; b1=0;
	while(1)
	{	if(E->Arc)
		{	dx=E->B->X-E->A->X; dy=E->B->Y-E->A->Y;
			r=E->Len*0.5/E->Arc;
			b=E->Cos/E->Sin; dx*=b; dy*=b;
			x0=(E->B->X + E->A->X - dy)*0.5;
			y0=(E->B->Y + E->A->Y + dx)*0.5;
			b=(x0-C->X)*c-(y0-C->Y)*s;
			a=(x0-C->X)*s+(y0-C->Y)*c;
			a=r*r-a*a;
			if(a>0)
			{	a=sqrt(a); b+=a; x0=C->X+b*c; y0=C->Y-b*s;
				if(b>0 && (b<b0||!b0) && E->Arc*((E->B->X-x0)*(E->A->Y-y0)-(E->A->X-x0)*(E->B->Y-y0))>0)
				{	b0=b; E0=E; z0.x=x0; z0.y=y0;}
				if(b<=0 &&(b>b1||!b1) && E->Arc*((E->B->X-x0)*(E->A->Y-y0)-(E->A->X-x0)*(E->B->Y-y0))>0)
				{	b1=b; E1=E; z1.x=x0; z1.y=y0;}
				b-=a+a; x0=C->X+b*c; y0=C->Y-b*s;
				if(b>0 && (b<b0||!b0) && E->Arc*((E->B->X-x0)*(E->A->Y-y0)-(E->A->X-x0)*(E->B->Y-y0))>0)
				{	b0=b; E0=E; z0.x=x0; z0.y=y0;}
				if(b<=0 &&(b>b1||!b1) && E->Arc*((E->B->X-x0)*(E->A->Y-y0)-(E->A->X-x0)*(E->B->Y-y0))>0)
				{	b1=b; E1=E; z1.x=x0; z1.y=y0;}
			}
		}
		else
		{	b=-(E->A->X-E->B->X)*s-(E->A->Y-E->B->Y)*c;
			if(b)
			{	b=((C->X-E->B->X)*(E->A->Y-E->B->Y)-(C->Y-E->B->Y)*(E->A->X-E->B->X))/b;
				x0=C->X+b*c; y0=C->Y-b*s;
				dx=E->A->X-E->B->X; dy=E->A->Y-E->B->Y; r=dx*dx+dy*dy;
				dx=x0-E->A->X; dy=y0-E->A->Y;
				if(r>=dx*dx+dy*dy)
				{	dx=x0-E->B->X; dy=y0-E->B->Y;
					if(r>=dx*dx+dy*dy)
					{	if(b>0 && (b<b0||!b0))
						{	b0=b; E0=E; z0.x=x0; z0.y=y0;}
						if(b<=0 &&(b>b1||!b1))
						{	b1=b; E1=E; z1.x=x0; z1.y=y0;}
					}
				}
			}
		}
		E=E->Nxt; if(E==C->Edge) break;
	}
	A=AddVert(z0); B=AddVert(z1);

//return;
	E2=E0->Rev;
	E3=AddSingleEdge(); E3->A=A; E3->B=E0->B;
	E3->Nxt=E0->Nxt; E3->Rev=E2; E3->Cell=C;
	E4=AddSingleEdge(); E4->A=A; E4->B=E2->B;
	E4->Nxt=E2->Nxt; E4->Rev=E0; E4->Cell=E2->Cell;
	E0->Nxt=E3; E0->Rev=E4; E0->B=A;
	E2->Nxt=E4; E2->Rev=E3; E2->B=A;
	A->Edge=E3;

	if(E0==E1 && (A->X-E0->A->X)*(B->Y-E0->A->Y)>(B->X-E0->A->X)*(A->Y-E0->A->Y)) E1=E3;

	E2=E1->Rev;
	E3=AddSingleEdge(); E3->A=B; E3->B=E1->B;
	E3->Nxt=E1->Nxt; E3->Rev=E2; E3->Cell=C;
	E4=AddSingleEdge(); E4->A=B; E4->B=E2->B;
	E4->Nxt=E2->Nxt; E4->Rev=E1; E4->Cell=E2->Cell;
	E1->Nxt=E3; E1->Rev=E4; E1->B=B;
	E2->Nxt=E4; E2->Rev=E3; E2->B=B;
	B->Edge=E3;

	E0=AddSingleEdge(); E1=AddSingleEdge();
	E0->A=A; E0->B=B; E1->A=B; E1->B=A;
	E0->Rev=E1; E1->Rev=E0;
	E0->Nxt=B->Edge; E1->Nxt=A->Edge;
	A->Edge->Rev->Nxt->Rev->Nxt=E0;
	B->Edge->Rev->Nxt->Rev->Nxt=E1;
	
	E0->Rev->Cell=C; C->Edge=E0->Rev;
	C0=AddCell(); E0->Cell=C0; C0->Edge=E0;
	for(E=E0->Nxt;E!=E0;E=E->Nxt) E->Cell=C0;

	C->Vol/=2; C0->Vol=C->Vol; C0->P=C->P;
	C->State=0; C->Count=0; //hammad
	C0->State=0; C0->Count=0;

	C->Color=0xfffff0; 

	C0->Color=C->Color; 
	//hammad
/*	if(C->Color == COLOR5)
	{
		if(rand()%2)
		{
			C->Color=COLOR5;
			C0->Color = COLOR4;
			C0->State = 1;
			C->State = 4;
			C0->Count = C->Count;
		}
		else
		{
			C0->Color=COLOR5;
			C->Color=COLOR4;
			C->State = 1;
			C0->State = 4;
			C0->Count = C->Count;
		}
	}
	else
	{
		C0->Color = C->Color;
		C0->State = 2;
		C->State = 2;
		C0->Count = C->Count;
	}*/

	C0->Count=0;//hammad
	C->Count=0;
	C->Conc++;
	C0->Conc = C->Conc;
	SetArcs(C); SetArcs(C0); return C0;
}

void Center() // never called.
{	int i,n;
	double X,Y,Xmax,Ymax,Xmin,Ymin;
	CVert *V;
	CCell *C;
	n=0;
	for(i=0;i<Cells.size();i++)
	{	C=Cells[i]; if(C->Edge) continue;
		if(!n)
		{	Xmax=C->X+C->R; Xmin=C->X-C->R;
			Ymax=C->Y+C->R; Ymin=C->Y-C->R;
		}
		if(Xmax<C->X+C->R) Xmax=C->X+C->R;
		if(Xmin>C->X-C->R) Xmin=C->X-C->R;
		if(Ymax<C->Y+C->R) Ymax=C->Y+C->R;
		if(Ymin>C->Y-C->R) Ymin=C->Y-C->R;
		n++;
	}
	for(i=0;i<Verts.size();i++)
	{	V=Verts[i];
		if(!n)
		{	Xmax=V->X; Xmin=V->X;
			Ymax=V->Y; Ymin=V->Y;
		}
		if(Xmax<V->X) Xmax=V->X;
		if(Xmin>V->X) Xmin=V->X;
		if(Ymax<V->Y) Ymax=V->Y;
		if(Ymin>V->Y) Ymin=V->Y;
		n++;
	}
	X=(Xmax+Xmin)/2.;
	Y=(Ymax+Ymin)/2.;
	for(i=0;i<Cells.size();i++){ C=Cells[i]; C->X-=X; C->Y-=Y;}
	for(i=0;i<Verts.size();i++){ V=Verts[i]; V->X-=X; V->Y-=Y;}
}
