# Supplementary material for: Mechanical Model of Geometric Cell and Topological Algorithm for Cell Dynamics from Single-Cell to Formation of Monolayered Tissues with Pattern
Source: PLoS One. 2015 May 14;10(5):e0126484. doi: 10.1371/journal.pone.0126484 (PMC4431879; doi:10.1371/journal.pone.0126484)
Supplement: S1 Software — (ZIP) [file pone.0126484.s009.zip › code4cellmodel/Windows/cells.h]

int Rank(CVert*);
double Angle(double x0,double y0,double x1,double y1);
void EraseAll();
void Dump();
CVert* AddVert(XY);
CEdge* AddEdge(CVert*,CVert*);
CCell* AddCell();
int DeleteExtra();
int EnumCells();
void SetArcs(CCell*);
//void Hord(CDC*,double,double,double,double,double);
bool Longer(CEdge*,CEdge*);
void WriteFile(const char*);
bool ReadFile(const char*);
void DumpFile();
void RunJacobi();
void Center();
void ReportError(const char*);
void Duplicate(std::vector<CVert*>&VV0,std::vector<CEdge*>&EE0,std::vector<CCell*>&CC0,std::vector<CVert*>&VV1,std::vector<CEdge*>&EE1,std::vector<CCell*>&CC1);
void GetDerivative();
double OneStep(double st);
