# Supplementary material for: Mechanical Model of Geometric Cell and Topological Algorithm for Cell Dynamics from Single-Cell to Formation of Monolayered Tissues with Pattern
Source: PLoS One. 2015 May 14;10(5):e0126484. doi: 10.1371/journal.pone.0126484 (PMC4431879; doi:10.1371/journal.pone.0126484)
Supplement: S1 Software — (ZIP) [file pone.0126484.s009.zip › code4cellmodel/Windows/livecell.cpp]

#include <math.h>
#include <vector>
#include "cell.h"
#include "cells.h"

using namespace std;

//extern vector<CVert*>Verts;
extern vector<CEdge*>Edges;
extern vector<CCell*>Cells;
extern int Step;
extern int Option;
double CCell::Xmax;
double CCell::Xmin;

#define COLOR1 0xffffff
#define COLOR2 0xe0e0e0
#define COLOR3 0x00e0e0
#define COLOR4 0xff0000
#define COLOR5 0x0000ff
//char CCell::Decide(){ return 0;}
///////////////////////////////////////////////////////////////////////////////////////////////////
// This file needs to be changed depending on the biological model (How cells divide/inhibit) and what to do at each timestep
///////////////////////////////////////////////////////////////////////////////////////////////////


/*char CCell::Decide()
{	int n;
	if(Color==COLOR1)
	{	if(Vol<7000){ n=rand()%200; Vol+=n;}
	}
	else
	{	if(Vol<2000){ n=rand()%200; Vol+=n;}
	}
	//n=rand()%100;
	//if(!n && Step < 75)
	//	return 2;
	return 0;
}
*/
/*
char CCell::Decide() //honda c beginning
{	int n;
	CEdge *E,*E1;
	CCell *C;

	switch(State)
	{	case 1:	// Big
			if(Vol<2000){ n=rand()%200; Vol+=n;}
			return 0;
		case 2:	// Inhibited
			if(Vol<2000){ n=rand()%200; Vol+=n;}
			//else{ n=rand()%5+2; State=3; Count=n;} hammad
			return 0;
		case 3:	// Dividing
			//FindCenter();
			//if(Y > (CCell::Xmin + (CCell::Xmax-CCell::Xmin)/2))
			//{
				Count--; return Count>0?0:1; //hammad
			//}
			//else
			//	return 0;
		default:
			if(Vol<2000){ n=rand()%200; Vol+=n;}
			n=rand()%100;
			if(!n)
			{	State=1; Color=COLOR1;
				E=Edge; if(!E) return 0;
				while(1)
				{	C=E->Rev->Cell;
					if(E->Rev->Cell)
					{	E->Rev->Cell->State=2; E->Rev->Cell->Color=COLOR2;
					}
					E=E->Nxt; if(E==Edge) break;
				}
				return 0;
			}
			if(Vol>=2000){ n=rand()%5+3; State=3; Count=n; return 0;} //hammad
	}
	return 0;
}*/
/*
char CCell::Decide() //Notch try 1
{	int n,m,x;
	CEdge *E,*E1;
	CCell *C;

	switch(State)
	{	case 1:	// Big
			if(Vol<2000){	n=rand()%200; Vol+=n;E=Edge; }
			else{  State=3; }
			return 0;
		case 2:	// Inhibited
			if(Vol<2000){ n=rand()%200; Vol+=n;}
			//else{ n=rand()%5+2; State=3; Count=n;} hammad
			E=Edge;
			if(!E) return 0;
			n=0;
			while(1)
			{	C=E->Rev->Cell;
				if(E->Rev->Cell)
				{	
					if(C->Color == COLOR5)
					{
						n++;
						if(n > 1)
						{
							C->Color = COLOR4;
							C->State = 2;
						}
					}
					
				}
				E=E->Nxt; 
				if(E==Edge) break;
			}
			return 0;
		case 3:	// Dividing
			Count--; 
			if(Color == COLOR5)
			{
				return Count>-1?1:0; //hammad
			}
			else
			{
				return Count>0?1:0; //hammad
			}
		case 4:
			if(Vol<2000){	n=rand()%200; Vol+=n;}
			else{ State=3;}
			E=Edge;
			if(!E) return 0;
			if(Color == COLOR5)
			{
				while(1)
				{	C=E->Rev->Cell;
					if(E->Rev->Cell)
					{	
						if(C->Color != COLOR4)
							C->Color = COLOR4;
					}
					E=E->Nxt; 
					if(E==Edge) break;
				}
			}
			else
			{
				n=0;
				while(1)
				{	C=E->Rev->Cell;
					if(E->Rev->Cell)
					{	
						if(C->Color == COLOR5)
						{
							n++;
							if(n > 1)
							{
								E->Cell->Color = COLOR4;
								E->Cell->State = 2;
							}
						}
					}
					E=E->Nxt; 
					if(E==Edge) break;
				}
			}
			return 0;
		default:
			if(Vol<2000){ n=rand()%200; Vol+=n;}
			n=rand()%100;
			if(n < 10)
			{	//State=1; Color=COLOR1;
				n = 0;
				m = 0;
				x = 0;
				E=Edge; 
				if(!E) return 0;
				while(1)
				{	C=E->Rev->Cell;
					if(E->Rev->Cell)
					{	
						if (C->Color >= Color)
							n++;
						if (C->Color == COLOR4)
							m++;
						x++;
					}
					E=E->Nxt; 
					if(E==Edge) break;
				}
				if(m == x)
				{
					Color = COLOR4;
					State = 2;
					return 0;
				}
				if( !n )
				{
					Color = COLOR5;
					State = 1;
					E=Edge; 
					while(1)
					{	C=E->Rev->Cell;
						if(E->Rev->Cell)
						{	
							C->Color = COLOR4;
							C->State = 2;
						}
						E=E->Nxt; 
						if(E==Edge) break;
					}
				}
				return 0;
			}
			//if(Vol>=2000){ n=rand()%5+3; State=3; Count=n; return 0;} hammad
	}
	return 0;
}*/
/*char CCell::Decide() //Notch Gradual
{	int n,m,x;
	CEdge *E,*E1;
	CCell *C;

	switch(State)
	{	case 1:	// Big
			if(Vol<2000){	n=rand()%200; Vol+=n;E=Edge; }
			else{ State=3; }
			return 0;
		case 2:	// Inhibited
			if(Vol<2000){ n=rand()%200; Vol+=n;}
			//else{ n=rand()%5+2; State=3; Count=n;} hammad
			/*E=Edge;
			if(!E) return 0;
			n=0;
			while(1)
			{	C=E->Rev->Cell;
				if(E->Rev->Cell)
				{	
					if(C->Color == COLOR5)
					{
						n++;
						if(n > 1)
						{
							C->Color = COLOR4;
							C->State = 2;
						}
					}
					
				}
				E=E->Nxt; 
				if(E==Edge) break;
			}//*
			return 0;
		case 3:	// Dividing
			Count--; 
			if(Color == COLOR5)
			{
				return Count>-1?1:0; //hammad
			}
			else
			{
				return Count>0?1:0; //hammad
			}
		case 4:
			if(Vol<2000){	n=rand()%200; Vol+=n;}
			//else{ State=3;}
			/*E=Edge;
			if(!E) return 0;
			if(Color == COLOR5)
			{
				while(1)
				{	C=E->Rev->Cell;
					if(E->Rev->Cell)
					{	
						if(C->Color != COLOR4)
							C->Color = COLOR4;
					}
					E=E->Nxt; 
					if(E==Edge) break;
				}
			}
			else
			{
				n=0;
				while(1)
				{	C=E->Rev->Cell;
					if(E->Rev->Cell)
					{	
						if(C->Color == COLOR5)
						{
							n++;
							if(n > 1)
							{
								E->Cell->Color = COLOR4;
								E->Cell->State = 2;
							}
						}
					}
					E=E->Nxt; 
					if(E==Edge) break;
				}
			}//*
			return 0;
		default:
			if(Vol<2000){ n=rand()%200; Vol+=n;}
			n=rand()%100;
			//if(n < 10)
			{	//State=1; Color=COLOR1;
				n = 0;
				m = 0;
				x = 0;
				E=Edge; 
				if(!E) return 0;
				while(1)
				{	C=E->Rev->Cell;
					if(E->Rev->Cell)
					{	
						if (C->Color >= Color)
							n++;
					}
					E=E->Nxt; 
					if(E==Edge) break;
				}
				/*if(m == x)
				{
					Color = COLOR4;
					State = 2;
					return 0;
				}//*
				if( !n )
				//{
					//Color = Color + (n*1);
					/*if(Color > 0xff0000)
						Color = 0xff0000;//*
				//}
				//else
				{
					Color = 0xffffff;
					State = 1;
					E=Edge; 
					while(1)
					{	C=E->Rev->Cell;
						if(E->Rev->Cell)
						{	
							C->Color = COLOR4;
							C->State = 2;
						}
						E=E->Nxt; 
						if(E==Edge) break;
					}
				}
				return 0;
			}
			//if(Vol>=2000){ n=rand()%5+3; State=3; Count=n; return 0;} hammad
	}
	return 0;
}
*/
/*char CCell::Decide()
{	int n,s;
	double t;
	switch(State)
	{	case 1:
			Count--; return Count>0?0:1;
		default:
			FindCenter(); //hammad
			t = (CCell::Xmax-CCell::Xmin)/22;
			s = floor((X-CCell::Xmin)/t);
			switch(s)
			{
				case 0:
				case 1:
				default:
					Color = 0x00000;
					break;
				case 2:
				case 6:
				case 10:
				case 14:
				case 18:
					Color = 0x00ff00;
					break;
				case 3:
				case 5:
				case 7:
				case 9:
				case 11:
				case 13:
				case 15:
				case 17:
					//Color = (((rand()+100)%255)<<16);
					Color = 0xff0000;
					break;
				case 4:
				case 8:
				case 12:
				case 16:
					Color = 0x0000ff;
					break;
			}//*
			if(Vol<2000){ n=rand()%200; Vol+=n; return 0;}
			//else{ n=rand()%5+2; State=1; Count=n; return 0;}
	}
	return 0;
}*/
/*char CCell::Decide() //Notch lateral inhibition with stripes
{	int n;
	CEdge *E,*E1;
	CCell *C;
	//return 0;
	switch(State)
	{	case 1:	// Big
			if(Vol<2000){ n=rand()%200; Vol+=n;}
			return 0;
		case 2:	// Inhibited
			if(Vol<2000){ n=rand()%200; Vol+=n;}
			//else{ n=rand()%5+2; State=3; Count=n;} hammad
			return 0;
		case 3:	// Dividing
			//Count--; return Count>0?0:1; hammad
		default:
			if(Vol<2000){ n=rand()%200; Vol+=n;}
			n=rand()%100;
			if(n<5 && Color!=0x0000ff && Color!=0x00ff00 )
			{	//State=1; Color=0x000000;
				E=Edge; if(!E) return 0;
				n=0;
				while(1)
				{	C=E->Rev->Cell;
					if(E->Rev->Cell)
					{	//E->Rev->Cell->State=2; E->Rev->Cell->Color=0xff0000;
						if(C->Color >= Color && C->Color != 0x0000ff && C->Color!=0x00ff00)
							n++;
					}
					E=E->Nxt; if(E==Edge) break;
				}
				if(!n)
				{
					State=1; Color=0x000000;
					E=Edge; if(!E) return 0;
					while(1)
					{	C=E->Rev->Cell;
						if(C)
						{	C->State=2; 
							if(C->Color != 0x0000ff && C->Color!=0x00ff00)
								C->Color=0xff0000;
						}
						E=E->Nxt; if(E==Edge) break;
					}
				}
				return 0;
			}
	}
	return 0;
}*/
char CCell::Inhibit2() //Notch inhibition field with stripes
{	int n;
	CEdge *E,*E1,*E2;
	CCell *C,*C1,*C2;
	//return 0;
	switch(State)
	{	case 1:	// Big
			if(Vol<2000){ n=rand()%200; Vol+=n;}
			return 0;
		case 2:	// Inhibited
			if(Vol<2000){ n=rand()%200; Vol+=n;}
			//else if(Step > 175 && Vol < 2500){ n=rand()%10; Vol+=n;}
			//else{ n=rand()%5+2; State=3; Count=n;} hammad
			return 0;
		case 3:	// Dividing
			//Count--; return Count>0?0:1; hammad
			//if(Vol > 0){ n=rand()%200; Vol-=n;}
			//if(Vol < 0){ Vol = 0;}
			return 0;
		default:
			if(Vol<2000){ n=rand()%200; Vol+=n;}
			//else if(Step > 175 && Step < 190 && Vol<3000){ n=rand()%100; if(n<5){n=rand()%50; Vol+=n;} return 0;}
			if(Color == 0x0000ff || Color == 0x00ff00)
				State=2;
			n=rand()%100;
			if((n<5 || Step > 235) && Color!=0x0000ff && Color!=0x00ff00 && (field > 3 || field == -1))
			{	//State=1; Color=0x000000;
				E=Edge; if(!E) return 0;
				n=0;
				while(1)
				{	C=E->Rev->Cell;
					if(E->Rev->Cell)
					{	//E->Rev->Cell->State=2; E->Rev->Cell->Color=0xff0000;
						if(C->Conc >= Conc && C->Color != 0x0000ff && C->Color!=0x00ff00)
							n++;
					}
					E=E->Nxt; if(E==Edge) break;
				}
				if(!n)
				{
					State=1; Color=0x000000; field = 0;
					E=Edge; if(!E) return 0;
					while(1)
					{	C=E->Rev->Cell;
						if(C)
						{	
							if(C->Color != 0x0000ff && C->Color!=0x00ff00)
							{
								C->State=2; 
								C->Color=0xff0000;
								C->field = 1;
								E1 = C->Edge;
								if(E1)
								{
									while(1)
									{
										C1 = E1->Rev->Cell;
										if(C1)
										{											
											if(C1->Color != 0x0000ff && C1->Color != 0x00ff00 && C1->Color != 0x000000)
											{
												C1->State = 2;
												if(C1->Color == 0xff0000)
												{
													if(C1->field > 1)
														C1->field = 2;
												}
												else
												{
													C1->Color=0xff0000;
													C1->field = 2;
												}
											}
										}
										E1=E1->Nxt; if(E1==C->Edge) break;
									}
								}
							}
						}
						E=E->Nxt; if(E==Edge) break;
					}
				}
				return 0;
			}
	}
	return 0;
}
char CCell::Inhibit2B() //Notch inhibition field with stripes Bigger Cell
{	int n;
	CEdge *E,*E1,*E2;
	CCell *C,*C1,*C2;
	return 0;
	switch(State)
	{	case 1:	// Big
			if(Vol<3000){ n=rand()%200; Vol+=n;}
			return 0;
		case 2:	// Inhibited
			if(Vol>1925){ n=rand()%100; Vol-=n;}
			//else if(Step > 175 && Vol < 2500){ n=rand()%10; Vol+=n;}
			//else{ n=rand()%5+2; State=3; Count=n;} hammad
			return 0;
		case 3:	// Dividing
			//Count--; return Count>0?0:1; hammad
			//if(Vol > 0){ n=rand()%200; Vol-=n;}
			//if(Vol < 0){ Vol = 0;}
			return 0;
		default:
			if(Vol<2000){ n=rand()%200; Vol+=n;}
			//else if(Step > 175 && Step < 190 && Vol<3000){ n=rand()%100; if(n<5){n=rand()%50; Vol+=n;} return 0;}
			if(Color == 0x0000ff || Color == 0x00ff00)
				State=2;
			n=rand()%100;
			if((n<5 || Step > 235) && Color!=0x0000ff && Color!=0x00ff00 && (field > 3 || field == -1))
			{	//State=1; Color=0x000000;
				E=Edge; if(!E) return 0;
				n=0;
				while(1)
				{	C=E->Rev->Cell;
					if(E->Rev->Cell)
					{	//E->Rev->Cell->State=2; E->Rev->Cell->Color=0xff0000;
						if(C->Conc >= Conc && C->Color != 0x0000ff && C->Color!=0x00ff00)
							n++;
					}
					E=E->Nxt; if(E==Edge) break;
				}
				if(!n)
				{
					State=1; Color=0x000000; field = 0;
					E=Edge; if(!E) return 0;
					while(1)
					{	C=E->Rev->Cell;
						if(C)
						{	
							if(C->Color != 0x0000ff && C->Color!=0x00ff00)
							{
								C->State=2; 
								C->Color=0xff0000;
								C->field = 1;
								E1 = C->Edge;
								if(E1)
								{
									while(1)
									{
										C1 = E1->Rev->Cell;
										if(C1)
										{											
											if(C1->Color != 0x0000ff && C1->Color != 0x00ff00 && C1->Color != 0x000000)
											{
												C1->State = 2;
												if(C1->Color == 0xff0000)
												{
													if(C1->field > 1)
														C1->field = 2;
												}
												else
												{
													C1->Color=0xff0000;
													C1->field = 2;
												}
											}
										}
										E1=E1->Nxt; if(E1==C->Edge) break;
									}
								}
							}
						}
						E=E->Nxt; if(E==Edge) break;
					}
				}
				return 0;
			}
	}
	return 0;
}
/*char CCell::Decide()
{
	return Inhibit2B();
}*/
/*char CCell::Decide() // Drosphilla leg bristtles
{	
	/*int n,s;
	double t;
	FindCenter(); //hammad
	t = (CCell::Xmax-CCell::Xmin)/22;
	s = floor((X-CCell::Xmin)/t);
	switch(s)
	{
		case 3:
		case 17:
			return Inhibit4();
			break;
		case 5:
		case 7:
		case 13:
		case 15:
			return Inhibit3();
			break;
		case 9:
		case 11:
			return Inhibit2();
			break;
		
	}
	//Migrate();
	return 0;

}*/


void CCell::Spaceout2()
{
	CEdge *E,*E1,*E2;
	CCell *C,*C1,*C2;
	int n,m,s,xmax,s2;
	double t;
	t = (CCell::Xmax-CCell::Xmin)/22;
	s = floor((X-CCell::Xmin)/t);
	xmax = -1;;
	E=Edge;
	while(1)
	{	
		C=E->Rev->Cell;
		if(C)
		{
			s2 = floor((X-CCell::Xmin)/t);
			if((s2%2)== 1 && C->Color != 0x000000 && C->Color != 0x00ff00 && C->Color != 0x0000ff)
			{
				E1 = C->Edge;
				n=0;
				m=0;
				if(E1)
				{
					while(1)
					{
						C1 = E1->Rev->Cell;
						if(C1)
						{											
							if(C1->Color == 0x000000)
								n++;
							if(C1->Color == 0x0000ff || C1->Color == 0x00ff00)
								m++;
						}
						E1=E1->Nxt; if(E1==C->Edge) break;
					}
					if( n == 1 && m > 0)
						xmax = C->In;
				}
			}
		}
		E=E->Nxt; if(E==Edge) break;
	}
	E=Edge;
	while(1)
	{	C=E->Rev->Cell;
		if(C)
		{	
			if( C->In == xmax)
			{
				C->Color = Color;
				Color = 0xff0000;
				ReportError("Spacing");
				break;
			}
		}
		E=E->Nxt; if(E==Edge) break;
	}
	
}

void CCell::Spaceout3()
{
	CEdge *E,*E1,*E2;
	CCell *C,*C1,*C2;
	int n,m,s,xmax,s2;
	double t;
	t = (CCell::Xmax-CCell::Xmin)/22;
	s = floor((X-CCell::Xmin)/t);
	xmax = -1;;
	E=Edge;
	while(1)
	{	
		C=E->Rev->Cell;
		if(C)
		{
			s2 = floor((X-CCell::Xmin)/t);
			if((s2%2)== 1 && C->Color != 0x000000 && C->Color != 0x00ff00 && C->Color != 0x0000ff)
			{
				E1 = C->Edge;
				n=0;
				m=0;
				if(E1)
				{
					while(1)
					{
						C1 = E1->Rev->Cell;
						if(C1)
						{											
							if(C1->Color == 0x000000)
								n++;
							if(C1->Color == 0x0000ff || C1->Color == 0x00ff00)
								m++;
							E2 = C1->Edge;
							if(E2)
							{
								while(1)
								{
									C2 = E2->Rev->Cell;
									if(C2)
									{
										if(C2->In != In && C2->Color == 0x000000)
											n++;
									}
									E2 = E2->Nxt; if(E2 == C1->Edge) break;
								}
							}
						}
						E1=E1->Nxt; if(E1==C->Edge) break;
					}
					if( n == 1 && m > 0)
						xmax = C->In;
				}
			}
		}
		E=E->Nxt; if(E==Edge) break;
	}
	E=Edge;
	while(1)
	{	C=E->Rev->Cell;
		if(C)
		{	
			if( C->In == xmax)
			{
				C->Color = Color;
				Color = 0xff0000;
				ReportError("Spacing");
				break;
			}
		}
		E=E->Nxt; if(E==Edge) break;
	}
	
}
char CCell::Migrate()
{
	int n,s,xmax,s2;
	double t;
	FindCenter(); //hammad
	t = (CCell::Xmax-CCell::Xmin)/22;
	s = floor((X-CCell::Xmin)/t);
	CEdge *E,*E1,*E2;
	CCell *C,*C1,*C2;
	switch(s)
	{
		case 9:
			if(Color == 0x000000)
			{
				E=Edge; if(!E) return 0;
				xmax = -1;
				while(1)
				{	C=E->Rev->Cell;
					if(C)
					{	
						s2 = floor((X-CCell::Xmin)/t);
						if((s2%2)== 1 && C->X < X && C->Color != 0x000000 && C->Color != 0x00ff00 && C->Color != 0x0000ff)
						{
							E1 = C->Edge;
							n=0;
							if(E1)
							{
								while(1)
								{
									C1 = E1->Rev->Cell;
									if(C1)
									{											
										if(C1->Color == 0x000000)
											n++;
									}
									E1=E1->Nxt; if(E1==C->Edge) break;
								}
								if( n == 1)
									xmax = C->In;
							}
						}
					}
					E=E->Nxt; if(E==Edge) break;
					if(rand()%10 < 4 && xmax != -1)
						break;
				}
				E=Edge;
				while(1)
				{	C=E->Rev->Cell;
					if(C)
					{	
						if( C->In == xmax)
						{
							C->Color = Color;
							Color = 0xff0000;
							//ReportError("Color Chanaged");
							break;
						}
					}
					E=E->Nxt; if(E==Edge) break;
				}
				if(xmax == -1)
					Spaceout2();
			}
			break;
		case 17:
		case 13:
		case 15:
			if(Color == 0x000000)
			{
				E=Edge; if(!E) return 0;
				xmax = -1;
				while(1)
				{	C=E->Rev->Cell;
					if(C)
					{	
						s2 = floor((X-CCell::Xmin)/t);
						if((s2%2)== 1 && C->X < X && C->Color != 0x000000 && C->Color != 0x00ff00 && C->Color != 0x0000ff)
						{
							E1 = C->Edge;
							n=0;
							if(E1)
							{
								while(1)
								{
									C1 = E1->Rev->Cell;
									if(C1)
									{											
										if(C1->Color == 0x000000)
											n++;
										E2 = C1->Edge;
										if(E2)
										{
											while(1)
											{
												C2 = E2->Rev->Cell;
												if(C2)
												{
													if(C2->In != In && C2->Color == 0x000000)
														n++;
												}
												E2 = E2->Nxt; if(E2 == C1->Edge) break;
											}
										}
									}
									E1=E1->Nxt; if(E1==C->Edge) break;
								}
								if( n == 1)
									xmax = C->In;
							}
						}
					}
					E=E->Nxt; if(E==Edge) break;
					if(rand()%10 < 4 && xmax != -1)
						break;
				}
				E=Edge;
				while(1)
				{	C=E->Rev->Cell;
					if(C)
					{	
						if( C->In == xmax)
						{
							C->Color = Color;
							Color = 0xff0000;
							ReportError("Color Chanaged");
							break;
						}
					}
					E=E->Nxt; if(E==Edge) break;
				}
				if(xmax == -1)
					Spaceout3();
			}
			
			break;
		case 11:
			if(Color == 0x000000)
			{
				E=Edge; if(!E) return 0;
				xmax = -1;
				while(1)
				{	C=E->Rev->Cell;
					if(C)
					{	
						s2 = floor((X-CCell::Xmin)/t);
						if((s2%2)== 1 && C->X > X && C->Color != 0x000000 && C->Color != 0x00ff00 && C->Color != 0x0000ff)
						{
							E1 = C->Edge;
							n=0;
							if(E1)
							{
								while(1)
								{
									C1 = E1->Rev->Cell;
									if(C1)
									{											
										if(C1->Color == 0x000000)
											n++;
									}
									E1=E1->Nxt; if(E1==C->Edge) break;
									
								}
								if( n == 1)
									xmax = C->In;
							}

						}
					}
					E=E->Nxt; if(E==Edge) break;
					if(rand()%10 < 4 && xmax != -1)
						break;
				}
				E=Edge;
				while(1)
				{	C=E->Rev->Cell;
					if(C)
					{	
						if( C->In == xmax)
						{
							C->Color = Color;
							Color = 0xff0000;
							//ReportError("Color Chanaged");
							break;
						}
					}
					E=E->Nxt; if(E==Edge) break;
				}
				if(xmax == -1)
					Spaceout2();
			}
			break;
		case 3:
		case 5:
		case 7:
			if(Color == 0x000000)
			{
				E=Edge; if(!E) return 0;
				xmax = -1;
				while(1)
				{	C=E->Rev->Cell;
					if(C)
					{	
						s2 = floor((X-CCell::Xmin)/t);
						if((s2%2)== 1 && C->X > X && C->Color != 0x000000 && C->Color != 0x00ff00 && C->Color != 0x0000ff)
						{
							E1 = C->Edge;
							n=0;
							if(E1)
							{
								while(1)
								{
									C1 = E1->Rev->Cell;
									if(C1)
									{											
										if(C1->Color == 0x000000)
											n++;
										E2 = C1->Edge;
										if(E2)
										{
											while(1)
											{
												C2 = E2->Rev->Cell;
												if(C2)
												{
													if(C2->In != In && C2->Color == 0x000000)
														n++;
												}
												E2 = E2->Nxt; if(E2 == C1->Edge) break;
											}
										}

									}
									E1=E1->Nxt; if(E1==C->Edge) break;
									
								}
								if( n == 1)
									xmax = C->In;

							}

						}
					}
					E=E->Nxt; if(E==Edge) break;
					if(rand()%10 < 4 && xmax != -1)
						break;
				}
				E=Edge;
				while(1)
				{	C=E->Rev->Cell;
					if(C)
					{	
						if( C->In == xmax)
						{
							C->Color = Color;
							Color = 0xff0000;
							ReportError("Color Chanaged");
							break;
						}
					}
					E=E->Nxt; if(E==Edge) break;
				}
				if(xmax == -1)
					Spaceout3();
			}
			
			break;
		
	}
	return 0;
}
char CCell::Inhibit3() //Notch inhibition field with stripes
{	int n;
	CEdge *E,*E1,*E2;
	CCell *C,*C1,*C2;
	//return 0;
	switch(State)
	{	case 1:	// Big
			if(Vol<2000){ n=rand()%200; Vol+=n;}
			/*if (Step == 176)
			{
				n=rand()%100;
				if(n < 3 || Edge->Arc !=0)
				//if(Edge->Arc != 0)
				{
					Conc = 254;
					State = 3;
					ReportError("Cell Dead -=-");
					E=Edge; if(!E) return 0;
					while(1)
					{
						C=E->Rev->Cell;
						if(C)
						{
							if(C->Color == 0xff0000)
							{
								C->Color = 16776960 + C->Conc;
								C->State = 0;
								//C->State = 3;	
							}
						}
						E=E->Nxt; if(E==Edge) break;
					}
					return 2;
				}
			}*/
			return 0;
		case 2:	// Inhibited
			if(Vol<2000){ n=rand()%200; Vol+=n;}
			//else if(Step > 175 && Vol < 2500){ n=rand()%10; Vol+=n;}
			//else{ n=rand()%5+2; State=3; Count=n;} hammad
			return 0;
		case 3:	// Dividing
			//Count--; return Count>0?0:1; hammad
			//if(Vol > 0){ n=rand()%200; Vol-=n;}
			//if(Vol < 0){ Vol = 0;}
			return 0;
		default:
			if(Vol<2000){ n=rand()%200; Vol+=n;}
			//else if(Step > 175 && Step < 190 && Vol<3000){ n=rand()%100; if(n<5){n=rand()%50; Vol+=n;} return 0;}
			if(Color == 0x0000ff || Color == 0x00ff00)
				State=2;
			n=rand()%100;
			if((n<5 || Step > 235) && Color!=0x0000ff && Color!=0x00ff00 && (field > 3 || field == -1))
			{	//State=1; Color=0x000000;
				E=Edge; if(!E) return 0;
				n=0;
				while(1)
				{	C=E->Rev->Cell;
					if(E->Rev->Cell)
					{	//E->Rev->Cell->State=2; E->Rev->Cell->Color=0xff0000;
						if(C->Conc >= Conc && C->Color != 0x0000ff && C->Color!=0x00ff00)
							n++;
					}
					E=E->Nxt; if(E==Edge) break;
				}
				if(!n)
				{
					State=1; Color=0x000000; field = 0;
					E=Edge; if(!E) return 0;
					while(1)
					{	C=E->Rev->Cell;
						if(C)
						{	
							if(C->Color != 0x0000ff && C->Color!=0x00ff00)
							{
								C->State=2; 
								C->Color=0xff0000;
								C->field = 1;
								E1 = C->Edge;
								if(E1)
								{
									while(1)
									{
										C1 = E1->Rev->Cell;
										if(C1)
										{											
											if(C1->Color != 0x0000ff && C1->Color != 0x00ff00 && C1->Color != 0x000000)
											{
												C1->State = 2;
												if(C1->Color == 0xff0000)
												{
													if(C1->field > 1)
														C1->field = 2;
												}
												else
												{
													C1->Color=0xff0000;
													C1->field = 2;
												}
												E2 = C1->Edge;
												if(E2)
												{
													while(1)
													{
														C2 = E2->Rev->Cell;
														if(C2)
														{
															if(C2->Color != 0x0000ff && C2->Color != 0x00ff00 && C2->Color != 0x000000)
															{
																C2->State = 2;
																if(C2->Color == 0xff0000)
																{
																	if(C2->field > 2)
																		C2->field = 3;
																}
																else
																{
																	C2->Color=0xff0000;
																	C2->field=3;
																}
															}
														}
														E2 = E2->Nxt; if(E2 == C1->Edge) break;
													}
												}
											}
										}
										E1=E1->Nxt; if(E1==C->Edge) break;
									}
								}
							}
						}
						E=E->Nxt; if(E==Edge) break;
					}
				}
				return 0;
			}
	}
	return 0;
}
char CCell::Inhibit4() //Notch inhibition field with stripes
{	int n;
	CEdge *E,*E1,*E2,*E3;
	CCell *C,*C1,*C2,*C3;
	//return 0;
	switch(State)
	{	case 1:	// Big
			if(Vol<2000){ n=rand()%200; Vol+=n;}
			return 0;
		case 2:	// Inhibited
			if(Vol<2000){ n=rand()%200; Vol+=n;}
			//else if(Step > 175 && Vol < 2500){ n=rand()%10; Vol+=n;}
			//else{ n=rand()%5+2; State=3; Count=n;} hammad
			return 0;
		case 3:	// Dividing
			//Count--; return Count>0?0:1; hammad
			//if(Vol > 0){ n=rand()%200; Vol-=n;}
			//if(Vol < 0){ Vol = 0;}
			return 0;
		default:
			if(Vol<2000){ n=rand()%200; Vol+=n;}
			//else if(Step > 175 && Step < 190 && Vol<3000){ n=rand()%100; if(n<5){n=rand()%50; Vol+=n;} return 0;}
			if(Color == 0x0000ff || Color == 0x00ff00)
				State=2;
			n=rand()%100;
			if((n<5 || Step > 235) && Color!=0x0000ff && Color!=0x00ff00 && (field > 3 || field == -1))
			{	//State=1; Color=0x000000;
				E=Edge; if(!E) return 0;
				n=0;
				while(1)
				{	C=E->Rev->Cell;
					if(E->Rev->Cell)
					{	//E->Rev->Cell->State=2; E->Rev->Cell->Color=0xff0000;
						if(C->Conc >= Conc && C->Color != 0x0000ff && C->Color!=0x00ff00)
							n++;
					}
					E=E->Nxt; if(E==Edge) break;
				}
				if(!n)
				{
					State=1; Color=0x000000; field = 0;
					E=Edge; if(!E) return 0;
					while(1)
					{	C=E->Rev->Cell;
						if(C)
						{	
							if(C->Color != 0x0000ff && C->Color!=0x00ff00)
							{
								C->State=2; 
								C->Color=0xff0000;
								C->field = 1;
								E1 = C->Edge;
								if(E1)
								{
									while(1)
									{
										C1 = E1->Rev->Cell;
										if(C1)
										{											
											if(C1->Color != 0x0000ff && C1->Color != 0x00ff00 && C1->Color != 0x000000)
											{
												C1->State = 2;
												if(C1->Color == 0xff0000)
												{
													if(C1->field > 1)
														C1->field = 2;
												}
												else
												{
													C1->Color=0xff0000;
													C1->field = 2;
												}
												E2 = C1->Edge;
												if(E2)
												{
													while(1)
													{
														C2 = E2->Rev->Cell;
														if(C2)
														{
															if(C2->Color != 0x0000ff && C2->Color != 0x00ff00 && C2->Color != 0x000000)
															{
																C2->State = 2;
																if(C2->Color == 0xff0000)
																{
																	if(C2->field > 2)
																		C2->field = 3;
																}
																else
																{
																	C2->Color=0xff0000;
																	C2->field=3;
																}
																E3 = C2->Edge;
																if(E3)
																{
																	while(1)
																	{
																		C3 = E3->Rev->Cell;
																		if(C3)
																		{
																			if(C3->Color != 0x0000ff && C3->Color != 0x00ff00 && C3->Color != 0x000000)
																			{
																				C3->State = 2;
																				if(C3->Color == 0xff0000)
																				{
																					if(C3->field > 3)
																						C3->field = 4;
																				}
																				else
																				{
																					C3->Color = 0xff0000;
																					C3->field = 4;
																				}
																			}
																		}
																		E3 = E3->Nxt; if(E3 == C2->Edge) break;
																	}
																}
															}
														}
														E2 = E2->Nxt; if(E2 == C1->Edge) break;
													}
												}
											}
										}
										E1=E1->Nxt; if(E1==C->Edge) break;
									}
								}
							}
						}
						E=E->Nxt; if(E==Edge) break;
					}
				}
				return 0;
			}
	}
	return 0;
}

/*char CCell::Decide()	// Honda lateral inhibition model
{	int n;
	CEdge *E,*E1;
	CCell *C;

	switch(State)
	{	case 1:	// Big cell
			if(Vol<7000){ n=rand()%200; Vol+=n;}
			return 0;
		case 2:	// Inhibited cell
		case 3:	// Inhibited cell type B
			if(Vol<2000){ n=rand()%200; Vol+=n;}
			return 0;
			if(Vol<2000){ n=rand()%200; Vol+=n;}
			return 0;
		default:
			n=rand()%200; if(n) return 0;
			State=1; Color=COLOR1;
			E=Edge; if(!E) return 0;
			while(1)
			{	C=E->Rev->Cell;
				if(E->Rev->Cell)
				{	E->Rev->Cell->State=2; E->Rev->Cell->Color=COLOR2;
					E1=C->Edge;
					while(1)
					{	if(E1->Rev->Cell && !E1->Rev->Cell->State)
						{
							E1->Rev->Cell->State=3; E1->Rev->Cell->Color=COLOR3;
						}
						E1=E1->Nxt; if(E1==C->Edge) break;
					}
				
				}
				E=E->Nxt; if(E==Edge) break;
			}
	}
	return 0;
}
*/
void CCell::Update()
{
	int m=20;
	CEdge *E;
	CCell *C;
	if(Color != 0x000000 && Color != 0x0000ff && Color != 0x00ff00)
	{
		E=Edge; if(!E) return ;
		while(1)
		{	C=E->Rev->Cell;
			if(C)
			{	
				if(C->field < m)
					m = C->field;
			}
			E=E->Nxt; if(E==Edge) break;
		}
		if(m > -1)
			field = m + 1;
	}
}
char CCell::Decide()
{	int n;
	if(Vol<2000){ n=(rand()%100)+100; Vol+=n;}
	else
	{
		//return 1;
		if(Conc < (Step/20)+1)
		{
			if(Step%20 < 7)
			{
				n=rand()%100;
				if(n < 15)
					return 1;
				else
					return 0;
			}
			else if(Step%20 < 13)
			{
				n=rand()%100;
				if(n < 30)
					return 1;
				else
					return 0;
			}
			else
				return 1;
		}
	}
	//n=rand()%100;
	//if(!n && Step < 75)
	//	return 2;
	return 0;
}
void TimeStep()
{	int i,n,j;
	CEdge *E;
	
/*	for(i=0;i<Edges.size();i++) hammad
	{	E=Edges[i];
		// Each edge and its reverse edge should be assigned to a cell
		if(!E->Cell || !E->Rev->Cell) continue;
		if(E->Cell->State==1 && E->Rev->Cell->State==0){ E->Rev->Cell->State=2; E->Rev->Cell->Color=COLOR2;}
	}*/
//	for(i=0;i<Edges.size();i++)
//	{	E=Edges[i];
//		if(!E->Cell || !E->Rev->Cell) continue;
//		if(E->Cell->State==2 && E->Rev->Cell->State!=1 && E->Rev->Cell->State!=2){ E->Rev->Cell->State=3; E->Rev->Cell->Color=COLOR3;}
//	}

	for(i=0;i<Cells.size();i++) //hammad
	{	n=Cells[i]->Decide();
		if(n==1)
		{	
			switch(Option)
			{
			case 0:
				j=rand()%180; DivideCell(Cells[i],j*PI/180); break;
			case 1:
				DivideCell(Cells[i],(Cells[i]->Conc%2)*90*PI/180); break;
			case 2:
				j=Cells[i]->GetAngle(1);DivideCell(Cells[i],j);break;
			case 3:
				j=Cells[i]->GetAngle(2);DivideCell(Cells[i],j);break;
			}
			/*n=rand()%180; DivideCell(Cells[i],(Cells[i]->Conc%2)*90*PI/180); continue;*/
			/*DivideCell(Cells[i],0*PI/180); continue;*/
		}
		if(n==2){ DeleteCell(Cells[i]); i--; continue;}
		//for(j=0;j<Cells.size();j++)
		//	Cells[j]->Update();
	}

/*	for(i=0;i<Cells.size()/4;i++)
	{	j= rand()%Cells.size();
		n=Cells[j]->Decide();
		if(n==1)
		{	n=rand()%180; DivideCell(Cells[j],n*PI/180); continue;}
		if(n==2){ DeleteCell(Cells[j]); }
	}
*/
/*	for(i=0;i<Edges.size();i++) hammad
	{	E=Edges[i];
		if(!E->Cell || !E->Rev->Cell) continue;
		if(E->Cell->State==1 && E->Rev->Cell->State==0){ E->Rev->Cell->State=2; E->Rev->Cell->Color=COLOR2;}
	}*/
//	for(i=0;i<Edges.size();i++)
//	{	E=Edges[i];
//		if(!E->Cell || !E->Rev->Cell) continue;
//		if(E->Cell->State==2 && E->Rev->Cell->State!=1 && E->Rev->Cell->State!=2){ E->Rev->Cell->State=3; E->Rev->Cell->Color=COLOR3;}
//	}
	//AfxMessageBox("!");
}

/*
double CCell::Tension(CCell*C)
{
	if(!C)
	{	if(State==1) return 1.3;
		else return 0.5;
	}
	if(State==1 && C->State==2) return 1.3;
	if(State==2 && C->State==1) return 1.3;
	if(State==1 && C->State==1) return 3.;
	return 0.5;
}
*/

double CCell::Tension(CCell*C){ return 1;}

double CCell::GetAngle(int Opt)
{
	int num1=500, num2=-1;
	double Mag,An;
	CEdge *E,*Sm,*Lg;
	XY V,D;
	E = Edge;
	if(!E)
	{
		num1=rand()%180;
		An = num1*PI/180;
		return An;
	}
	else
	{
		while(1)
		{
			if(E->Rev->Cell)
			{
				if(E->Arc == 0)
				{
					V.x = E->A->X-E->B->X;
					V.y = E->A->Y-E->B->Y;
					Mag = sqrt((V.x*V.x)+(V.y*V.y));
					if(Mag < num1)
					{
						num1 = Mag;
						Sm = E;
					}
					if(Mag > num2)
					{
						num2 = Mag;
						Lg = E;
					}
				}
			}
			E = E->Nxt;
			if(E == Edge)
				break;
		}
		if(Opt == 1 && num1 != 500)
		{	E = Sm;	}
		else if(Opt == 2 && num2 != -1)
		{	E = Lg;	}
		else
		{
			num1 = rand()%180;
			return (num1*PI/180);
		}
		FindCenter();
		D.x = (E->A->X+E->B->X)/2;
		D.y = (E->A->Y+E->B->Y)/2;
		V.x = D.x-X;
		V.y = D.y-Y;
		Mag = sqrt((V.x*V.x)+(V.y*V.y));
		An = acos(V.x/Mag);
		//printf("Angle %2.2f\n",An*180/PI);
		return An;
	}
}
