# Supplementary material for: Mechanical Model of Geometric Cell and Topological Algorithm for Cell Dynamics from Single-Cell to Formation of Monolayered Tissues with Pattern
Source: PLoS One. 2015 May 14;10(5):e0126484. doi: 10.1371/journal.pone.0126484 (PMC4431879; doi:10.1371/journal.pone.0126484)
Supplement: S1 Software — (ZIP) [file pone.0126484.s009.zip › code4cellmodel/Windows/lol.cpp]

#include <stdio.h>
#include <time.h>
#include <vector>
#include "cell.h"
#include "cells.h"

extern int Step;
extern int Option;

void usage()
{	fprintf(stderr,"usage: lol <input_file> <output_file> <steps>\n");}

static char buff[1000];

#define ST0 0.5
#define STT 100.
//#define STT 0.5

int main(int argc,char* argv[])
{	
	int i, j, n;
	double d,g;
	FILE *fp,*fp0,*fp1;
	if(argc<4){ usage(); return 0;}
//	if(argc == 6)
	{
//		if(sscanf(argv[4],"%d",&Option)<1){ usage(); return 0;}
		Option = 1;
	}
	if(sscanf(argv[3],"%d",&n)<1){ usage(); return 0;}
	//if(n<1) n=1;
	// Open Input File
	fp0=fopen(argv[1],"r");
	if(!fp0){ fprintf(stderr,"cannot open input file!\n"); return 0;}
	// Open Output File
	fp=fopen(argv[2],"w");
	if(!fp){ fprintf(stderr,"cannot open output file!\n"); return 0;}
	// Open Output File 2
	fp1=fopen("output.trj","w");
	if(!fp1){ fprintf(stderr,"cannot open output file 2!\n"); return 0;}
	while(fscanf(fp0,"%[^\n]",buff)!=EOF){ fscanf(fp0,"\n"); fprintf(fp,"%s\n",buff);}
	fclose(fp0); fclose(fp);
	ReadFile(argv[1]);
	if(n==0)
	{
		printstats("output.trj");
		exit(1);
	}
	else
		printstats("output.trj");

srand(time(0));

	for(i=0;i<n;i++)
	{	fprintf(stderr,"Calculating step: %d\n",Step+1);
		TimeStep();
		d=0; g=ST0;
		while(d<STT)
		{	d+=OneStep(ST0);
		}
		for(j=0;j<10;j++)
		{	g/=2; OneStep(g); OneStep(g);
		}
		Step++; WriteFile(argv[2]);
		printstats("output.trj");
	}
}
