# Supplementary material for: Mechanical Model of Geometric Cell and Topological Algorithm for Cell Dynamics from Single-Cell to Formation of Monolayered Tissues with Pattern
Source: PLoS One. 2015 May 14;10(5):e0126484. doi: 10.1371/journal.pone.0126484 (PMC4431879; doi:10.1371/journal.pone.0126484)
Supplement: S1 Software — (ZIP) [file pone.0126484.s009.zip › code4cellmodel/Windows/lol.sln]

Microsoft Visual Studio Solution File, Format Version 9.00
# Visual Studio 2005
Project("{8BC9CEB8-8B4A-11D0-8D11-00A0C91BC942}") = "lol", "lol.vcproj", "{6CEBCAE5-DC6B-439C-AC40-903FFE8082AD}"
EndProject
Global
	GlobalSection(SolutionConfigurationPlatforms) = preSolution
		Debug|Win32 = Debug|Win32
		Release|Win32 = Release|Win32
	EndGlobalSection
	GlobalSection(ProjectConfigurationPlatforms) = postSolution
		{6CEBCAE5-DC6B-439C-AC40-903FFE8082AD}.Debug|Win32.ActiveCfg = Debug|Win32
		{6CEBCAE5-DC6B-439C-AC40-903FFE8082AD}.Debug|Win32.Build.0 = Debug|Win32
		{6CEBCAE5-DC6B-439C-AC40-903FFE8082AD}.Release|Win32.ActiveCfg = Release|Win32
		{6CEBCAE5-DC6B-439C-AC40-903FFE8082AD}.Release|Win32.Build.0 = Release|Win32
	EndGlobalSection
	GlobalSection(SolutionProperties) = preSolution
		HideSolutionNode = FALSE
	EndGlobalSection
EndGlobal
