# Supplementary material for: Mechanical Model of Geometric Cell and Topological Algorithm for Cell Dynamics from Single-Cell to Formation of Monolayered Tissues with Pattern
Source: PLoS One. 2015 May 14;10(5):e0126484. doi: 10.1371/journal.pone.0126484 (PMC4431879; doi:10.1371/journal.pone.0126484)
Supplement: S1 Software — (ZIP) [file pone.0126484.s009.zip › code4cellmodel/Windows/lol.vcproj]

<?xml version="1.0" encoding="Windows-1252"?>
<VisualStudioProject
	ProjectType="Visual C++"
	Version="8.00"
	Name="lol"
	ProjectGUID="{6CEBCAE5-DC6B-439C-AC40-903FFE8082AD}"
	>
	<Platforms>
		<Platform
			Name="Win32"
		/>
	</Platforms>
	<ToolFiles>
	</ToolFiles>
	<Configurations>
		<Configuration
			Name="Debug|Win32"
			OutputDirectory=".\Debug"
			IntermediateDirectory=".\Debug"
			ConfigurationType="1"
			InheritedPropertySheets="$(VCInstallDir)VCProjectDefaults\UpgradeFromVC60.vsprops"
			UseOfMFC="0"
			ATLMinimizesCRunTimeLibraryUsage="false"
			CharacterSet="2"
			>
			<Tool
				Name="VCPreBuildEventTool"
			/>
			<Tool
				Name="VCCustomBuildTool"
			/>
			<Tool
				Name="VCXMLDataGeneratorTool"
			/>
			<Tool
				Name="VCWebServiceProxyGeneratorTool"
			/>
			<Tool
				Name="VCMIDLTool"
				TypeLibraryName=".\Debug/lol.tlb"
				HeaderFileName=""
			/>
			<Tool
				Name="VCCLCompilerTool"
				Optimization="0"
				PreprocessorDefinitions="WIN32;_DEBUG;_CONSOLE"
				MinimalRebuild="true"
				BasicRuntimeChecks="3"
				RuntimeLibrary="1"
				PrecompiledHeaderFile=".\Debug/lol.pch"
				AssemblerListingLocation=".\Debug/"
				ObjectFile=".\Debug/"
				ProgramDataBaseFileName=".\Debug/"
				WarningLevel="3"
				SuppressStartupBanner="true"
				DebugInformationFormat="4"
			/>
			<Tool
				Name="VCManagedResourceCompilerTool"
			/>
			<Tool
				Name="VCResourceCompilerTool"
				PreprocessorDefinitions="_DEBUG"
				Culture="1033"
			/>
			<Tool
				Name="VCPreLinkEventTool"
			/>
			<Tool
				Name="VCLinkerTool"
				OutputFile=".\Debug/lol.exe"
				LinkIncremental="2"
				SuppressStartupBanner="true"
				GenerateDebugInformation="true"
				ProgramDatabaseFile=".\Debug/lol.pdb"
				SubSystem="1"
				TargetMachine="1"
			/>
			<Tool
				Name="VCALinkTool"
			/>
			<Tool
				Name="VCManifestTool"
			/>
			<Tool
				Name="VCXDCMakeTool"
			/>
			<Tool
				Name="VCBscMakeTool"
				SuppressStartupBanner="true"
				OutputFile=".\Debug/lol.bsc"
			/>
			<Tool
				Name="VCFxCopTool"
			/>
			<Tool
				Name="VCAppVerifierTool"
			/>
			<Tool
				Name="VCWebDeploymentTool"
			/>
			<Tool
				Name="VCPostBuildEventTool"
			/>
		</Configuration>
		<Configuration
			Name="Release|Win32"
			OutputDirectory=".\Release"
			IntermediateDirectory=".\Release"
			ConfigurationType="1"
			InheritedPropertySheets="$(VCInstallDir)VCProjectDefaults\UpgradeFromVC60.vsprops"
			UseOfMFC="0"
			ATLMinimizesCRunTimeLibraryUsage="false"
			CharacterSet="2"
			>
			<Tool
				Name="VCPreBuildEventTool"
			/>
			<Tool
				Name="VCCustomBuildTool"
			/>
			<Tool
				Name="VCXMLDataGeneratorTool"
			/>
			<Tool
				Name="VCWebServiceProxyGeneratorTool"
			/>
			<Tool
				Name="VCMIDLTool"
				TypeLibraryName=".\Release/lol.tlb"
				HeaderFileName=""
			/>
			<Tool
				Name="VCCLCompilerTool"
				Optimization="2"
				InlineFunctionExpansion="1"
				PreprocessorDefinitions="WIN32;NDEBUG;_CONSOLE"
				StringPooling="true"
				RuntimeLibrary="0"
				EnableFunctionLevelLinking="true"
				PrecompiledHeaderFile=".\Release/lol.pch"
				AssemblerListingLocation=".\Release/"
				ObjectFile=".\Release/"
				ProgramDataBaseFileName=".\Release/"
				WarningLevel="3"
				SuppressStartupBanner="true"
			/>
			<Tool
				Name="VCManagedResourceCompilerTool"
			/>
			<Tool
				Name="VCResourceCompilerTool"
				PreprocessorDefinitions="NDEBUG"
				Culture="1033"
			/>
			<Tool
				Name="VCPreLinkEventTool"
			/>
			<Tool
				Name="VCLinkerTool"
				OutputFile=".\Release/lol.exe"
				LinkIncremental="1"
				SuppressStartupBanner="true"
				ProgramDatabaseFile=".\Release/lol.pdb"
				SubSystem="1"
				TargetMachine="1"
			/>
			<Tool
				Name="VCALinkTool"
			/>
			<Tool
				Name="VCManifestTool"
			/>
			<Tool
				Name="VCXDCMakeTool"
			/>
			<Tool
				Name="VCBscMakeTool"
				SuppressStartupBanner="true"
				OutputFile=".\Release/lol.bsc"
			/>
			<Tool
				Name="VCFxCopTool"
			/>
			<Tool
				Name="VCAppVerifierTool"
			/>
			<Tool
				Name="VCWebDeploymentTool"
			/>
			<Tool
				Name="VCPostBuildEventTool"
			/>
		</Configuration>
	</Configurations>
	<References>
	</References>
	<Files>
		<Filter
			Name="Source Files"
			Filter="cpp;c;cxx;rc;def;r;odl;idl;hpj;bat"
			>
			<File
				RelativePath="cell.cpp"
				>
				<FileConfiguration
					Name="Debug|Win32"
					>
					<Tool
						Name="VCCLCompilerTool"
						PreprocessorDefinitions=""
					/>
				</FileConfiguration>
				<FileConfiguration
					Name="Release|Win32"
					>
					<Tool
						Name="VCCLCompilerTool"
						PreprocessorDefinitions=""
					/>
				</FileConfiguration>
			</File>
			<File
				RelativePath="cells.cpp"
				>
				<FileConfiguration
					Name="Debug|Win32"
					>
					<Tool
						Name="VCCLCompilerTool"
						PreprocessorDefinitions=""
					/>
				</FileConfiguration>
				<FileConfiguration
					Name="Release|Win32"
					>
					<Tool
						Name="VCCLCompilerTool"
						PreprocessorDefinitions=""
					/>
				</FileConfiguration>
			</File>
			<File
				RelativePath="livecell.cpp"
				>
				<FileConfiguration
					Name="Debug|Win32"
					>
					<Tool
						Name="VCCLCompilerTool"
						PreprocessorDefinitions=""
					/>
				</FileConfiguration>
				<FileConfiguration
					Name="Release|Win32"
					>
					<Tool
						Name="VCCLCompilerTool"
						PreprocessorDefinitions=""
					/>
				</FileConfiguration>
			</File>
			<File
				RelativePath="lol.cpp"
				>
				<FileConfiguration
					Name="Debug|Win32"
					>
					<Tool
						Name="VCCLCompilerTool"
						PreprocessorDefinitions=""
					/>
				</FileConfiguration>
				<FileConfiguration
					Name="Release|Win32"
					>
					<Tool
						Name="VCCLCompilerTool"
						PreprocessorDefinitions=""
					/>
				</FileConfiguration>
			</File>
			<File
				RelativePath="pressure.cpp"
				>
				<FileConfiguration
					Name="Debug|Win32"
					>
					<Tool
						Name="VCCLCompilerTool"
						PreprocessorDefinitions=""
					/>
				</FileConfiguration>
				<FileConfiguration
					Name="Release|Win32"
					>
					<Tool
						Name="VCCLCompilerTool"
						PreprocessorDefinitions=""
					/>
				</FileConfiguration>
			</File>
			<File
				RelativePath="readwrite.cpp"
				>
				<FileConfiguration
					Name="Debug|Win32"
					>
					<Tool
						Name="VCCLCompilerTool"
						PreprocessorDefinitions=""
					/>
				</FileConfiguration>
				<FileConfiguration
					Name="Release|Win32"
					>
					<Tool
						Name="VCCLCompilerTool"
						PreprocessorDefinitions=""
					/>
				</FileConfiguration>
			</File>
		</Filter>
		<Filter
			Name="Header Files"
			Filter="h;hpp;hxx;hm;inl"
			>
			<File
				RelativePath="cell.h"
				>
			</File>
			<File
				RelativePath="cells.h"
				>
			</File>
		</Filter>
	</Files>
	<Globals>
	</Globals>
</VisualStudioProject>
