# Supplementary material for: Mechanical Model of Geometric Cell and Topological Algorithm for Cell Dynamics from Single-Cell to Formation of Monolayered Tissues with Pattern
Source: PLoS One. 2015 May 14;10(5):e0126484. doi: 10.1371/journal.pone.0126484 (PMC4431879; doi:10.1371/journal.pone.0126484)
Supplement: S1 Software — (ZIP) [file pone.0126484.s009.zip › code4cellmodel/Windows/pressure.cpp]

#include <math.h>
#include <vector>
#include "cell.h"
#include "cells.h"

using namespace std;

extern vector<CVert*>Verts;
extern vector<CEdge*>Edges;
extern vector<CCell*>Cells;
vector<CVert*>Verts00;
vector<CEdge*>Edges00;
vector<CCell*>Cells00;

static int M; // matrix size
static int *Row,*Col;
static double *A,*B,*X,*X0,*X1,*Y,*DX,*DY;
double stat[15];
extern int Step;
double TotalLen=0;
#define MaxPressure 0.05
#define MaxGrowth 1000

double OneStep(double st)
{	int i;
	double t;
	CEdge*E;
	Duplicate(Verts,Edges,Cells,Verts00,Edges00,Cells00);
	//Duplicate(Verts00,Edges00,Cells00,Verts,Edges,Cells);
	//WriteFile("shit.txt"); return 10;

	for(i=0;i<Edges.size();i++)
	{	E=Edges[i]; if(!E->Cell) continue; // skip edges that dont belong to a cell
		if(E->Cell<E->Rev->Cell) continue; // Dont do it twice ... tension(edge) = tension(rev_edge)
		t=E->Cell->Tension(E->Rev->Cell); // it always returns 1 ... edges that belong to a cell
		E->T=t; E->Rev->T=t;
	}

	GetDerivative();

restart:
	for(i=0;i<Cells.size();i++)
	{	Cells[i]->X+=st*Cells[i]->dX;
		Cells[i]->Y+=st*Cells[i]->dY;
	}
	for(i=0;i<Verts.size();i++)
	{	Verts[i]->X+=st*Verts[i]->dX;
		Verts[i]->Y+=st*Verts[i]->dY;
	}
	for(i=0;i<Cells.size();i++){ SetArcs(Cells[i]);}

	if(!Flips())
	{	Duplicate(Verts00,Edges00,Cells00,Verts,Edges,Cells);
		fprintf(stderr,"%lg\t",st);
		st/=2; goto restart;
	}
	
	for(i=0;i<Edges.size();i++) Edges[i]->Calculate();

	return st;
}
///////////////////////////////////////////////////////////////////////////////////////////////////
// Finds the sum of all forces on vertices. For each vertex dX and dY are calculated
// It also calculates dX and dY for all the cell centers.
///////////////////////////////////////////////////////////////////////////////////////////////////
void GetDerivative()
{	
	////////////////////////////////////////////////////////////////////////////////////////////////////
	// Initializing
	////////////////////////////////////////////////////////////////////////////////////////////////////
	int i;
	double a,dx,dy;
	CEdge *E,*E1,*E2,*E3;
	CCell *C1,*C2,*C3;
	A=new double[Cells.size()];
	B=new double[Edges.size()];
	Row=new int[Edges.size()];
	Col=new int[Edges.size()];
	X0=new double[Cells.size()];
	X1=new double[Cells.size()];
	Y=new double[Cells.size()];
	DX=new double[Verts.size()];
	DY=new double[Verts.size()];

	for(i=0;i<Verts.size();i++){ DX[i]=0; DY[i]=0;}
	for(i=0;i<Cells.size();i++){ A[i]=0; X0[i]=Cells[i]->P; X1[i]=0; Y[i]=0;}
	for(i=0;i<Edges.size();i++){ B[i]=0;}
	M=0;

	for(i=0;i<Edges.size();i++)
	{	E=Edges[i];
		DX[E->A->In]+=E->eX*E->T;
		DY[E->A->In]+=E->eY*E->T;
		if(!E->Cell) continue;
		if(E->Rev->Cell) continue;
		X1[E->Cell->In]=1.;
		Y[E->Cell->In]=E->Arc*E->T/E->Len;	// using half pressure instead of pressure to awoid 0.5 factor in futher calculations
		if(Y[E->Cell->In]>MaxPressure) 
		{
			Y[E->Cell->In]=MaxPressure;
			//printf("Max Pressure\n");
		}
		if(Y[E->Cell->In]<-MaxPressure)
		{
			Y[E->Cell->In]=-MaxPressure;
			//printf("Max Pressure\n");
		}
		A[E->Cell->In]=1.;
	}
	for(i=0;i<Verts.size();i++)
	{	E1=Verts[i]->Edge; C1=E1->Cell;
		E2=E1->Rev->Nxt; C2=E2->Cell;
		E3=E2->Rev->Nxt; C3=E3->Cell;
		if(E2==E1 || E3==E1 || E3==E2){ ReportError("3 edges expected!"); return;}
		if(C1 && !X1[C1->In]) A[C1->In]+=0.5*(E1->Len*E1->Len + E3->Len*E3->Len) - E1->Len*E3->Len*(E1->eX*E3->eX + E1->eY*E3->eY);
		if(C2 && !X1[C2->In]) A[C2->In]+=0.5*(E1->Len*E1->Len + E2->Len*E2->Len) - E1->Len*E2->Len*(E1->eX*E2->eX + E1->eY*E2->eY);
		if(C3 && !X1[C3->In]) A[C3->In]+=0.5*(E2->Len*E2->Len + E3->Len*E3->Len) - E2->Len*E3->Len*(E2->eX*E3->eX + E2->eY*E3->eY);
	}
	for(i=0;i<Edges.size();i++)
	{	E1=Edges[i]; C1=E1->Cell; if(!C1) continue;
		E2=E1->Rev->Nxt; C2=E2->Cell; if(!C2) continue;
		if(X1[C2->In]) continue;
		E3=E2->Rev->Nxt;
		Row[M]=C2->In; Col[M]=C1->In;
		B[M]=E1->Len*E1->Len + E2->Len*E3->Len*(E2->eX*E3->eX + E2->eY*E3->eY);
		B[M]-=E1->Len*(E2->Len*(E1->eX*E2->eX + E1->eY*E2->eY) + E3->Len*(E1->eX*E3->eX + E1->eY*E3->eY));
		E1=E1->Rev; E2=E1->Rev->Nxt; E3=E2->Rev->Nxt;
		B[M]+=E1->Len*E1->Len + E2->Len*E3->Len*(E2->eX*E3->eX + E2->eY*E3->eY);
		B[M]-=E1->Len*(E2->Len*(E1->eX*E2->eX + E1->eY*E2->eY) + E3->Len*(E1->eX*E3->eX + E1->eY*E3->eY));
		B[M]*=-0.5; M++;
	}

	for(i=0;i<Edges.size();i++)
	{	E=Edges[i]; if(!E->Cell) continue;
		if(X1[E->Cell->In]) continue;
		Y[E->Cell->In]-=(DX[E->A->In]*E->eY - DY[E->A->In]*E->eX)*E->Len*0.5;
		Y[E->Cell->In]-=(DX[E->B->In]*E->eY - DY[E->B->In]*E->eX)*E->Len*0.5;
	}

	for(i=0;i<M;i++) B[i]/=-A[Row[i]];
	for(i=0;i<Cells.size();i++)
	{	C1=Cells[i];
		if(X1[C1->In]) continue;
		a=C1->Vol-C1->Volume();
		if(a>MaxGrowth) a=MaxGrowth;
		if(a<-MaxGrowth) a=-MaxGrowth;
		Y[i]+=a;
	}
	for(i=0;i<Cells.size();i++) Y[i]/=A[i];
	RunJacobi();

	for(i=0;i<Edges.size();i++)
	{	E=Edges[i];
		if(!E->Cell || !E->Rev->Cell) continue;
		a=E->Len*(X[E->Cell->In]-X[E->Rev->Cell->In]);
		DX[E->A->In]+=a*E->eY;
		DY[E->A->In]-=a*E->eX;
	}

/*
	for(i=0;i<Verts.size();i++)
	{	DX[i]+=rand()%3; DY[i]+=rand()%3;
	}
*/

	dx=0; dy=0;
	for(i=0;i<Verts.size();i++){ dx+=DX[i]; dy+=DY[i];}
	dx/=Verts.size(); dy/=Verts.size();
	for(i=0;i<Verts.size();i++){ DX[i]-=dx; DY[i]-=dy;}

	for(i=0;i<Verts.size();i++){ Verts[i]->dX=DX[i]; Verts[i]->dY=DY[i];}
	for(i=0;i<Cells.size();i++)
	{	Cells[i]->P=X[i];
		Cells[i]->dX=0; Cells[i]->dY=0;
	}

	delete[] A; delete[] B;
	delete[] X0; delete[] X1; delete[] Y;
	delete[] Row; delete[] Col;
	delete[] DX; delete[] DY;
}
///////////////////////////////////////////////////////////////////////////////////////////////////
// Jacobi Method to solve system of linear equations.
///////////////////////////////////////////////////////////////////////////////////////////////////
void RunJacobi()
{	int i,j;
	double s,d;
	double *x0,*x1;

	if(X==X0){ x0=X0; x1=X1;} else { x0=X1; x1=X0;}
for(j=0;j<10;j++)
{
	for(i=0;i<Cells.size();i++) x1[i]=Y[i];
	for(i=0;i<M;i++) x1[Row[i]]+=x0[Col[i]]*B[i];
	s=0;
	for(i=0;i<Cells.size();i++){ d=x1[i]-x0[i]; s+=d*d;}
//CString S; S.Format("s=%lg",s); ReportError(S);
	if(x0==X0){ x0=X1; x1=X0;} else { x0=X0; x1=X1;}
}
	X=x0;
}
///////////////////////////////////////////////////////////////////////////////////////////////////
// Check all voilations in geometry and flips the violating edges.
// When 2 edges cross we need a flip
///////////////////////////////////////////////////////////////////////////////////////////////////
bool Flips()
{	int i,j,k;
	double a,b,c,xBA,xDC,xAC,yBA,yDC,yAC,dx,dy,dx0,dy0,dx1,dy1;
	bool Ret,*Boo;
	XY z;
	CVert *A,*B;
	CCell *C,**CC;
	CEdge *E,*E0,*E1,*E2,*E3,*E4,*E5;
	Ret=1; CC=0; Boo=0;

	for(i=0;i<Cells.size();i++)
	{	C=Cells[i];
		E=C->Edge; if(!E) continue; // Goto next cell if E is NULL
		while(1)
		{	E0=E->Rev->Nxt->Rev->Nxt->Rev; E1=E->Nxt; // checking if 2 cells have a common edge (trivial case)
			if(E0==E1) break;
			xBA=E0->B->X-E0->A->X;
			xDC=E1->B->X-E1->A->X;
			xAC=E0->A->X-E1->A->X;
			yBA=E0->B->Y-E0->A->Y;
			yDC=E1->B->Y-E1->A->Y;
			yAC=E0->A->Y-E1->A->Y;
			c=xBA*yDC-yBA*xDC;
			if(!c){ /*ReportError("Problem: pressure.cpp 1 - ignore flip!"); abort();*/ E=E1; if(E==C->Edge) break; continue;}
			a=(yAC*xDC-xAC*yDC)/c;
			b=-(xAC*yBA-yAC*xBA)/c;
			if(a<=0||a>1||b<0||b>=1){ E=E1; if(E==C->Edge) break; continue;}

			//////////////// checking 4-edge case
			dx=E->B->X-E->A->X; dy=E->B->Y-E->A->Y;
			if(E1->Nxt->Nxt==E0&&(dx||dy))
			{	dx0=E0->B->X-E0->A->X; dy0=E0->B->Y-E0->A->Y;
				dx1=E1->B->X-E1->A->X; dy1=E1->B->Y-E1->A->Y;
				if(dx*dy1>=dx1*dy && dx0*dy>=dx*dy0){ E=E1; if(E==C->Edge) break; continue;}
			}
			//////////////// checking 4-edge case end

			//////////////// checking for 3:1 flip
			if(!E->Rev->Cell && E->Rev->Nxt->Nxt->Nxt==E->Rev)
			{	E2=E1->Rev->Nxt->Nxt; A=E2->A; A->Edge=E2;
				E0->B=A; E0->Rev->A=A;
				E1->A=A; E1->Rev->B=A;
				E0->Nxt=E1; E1->Rev->Nxt=E2;
				E2->Rev->Nxt=E0->Rev;

				E3=E->Rev->Nxt; E4=E3->Nxt;
				E->A->Edge=0; DeleteVert(E->A);
				E->B->Edge=0; DeleteVert(E->B);
				DeleteSingleEdge(E->Rev); DeleteSingleEdge(E);
				DeleteSingleEdge(E3->Rev); DeleteSingleEdge(E3);
				DeleteSingleEdge(E4->Rev); DeleteSingleEdge(E4);
				E0->Calculate(); E0->Rev->Calculate();
				E1->Calculate(); E1->Rev->Calculate();
				E2->Calculate(); E2->Rev->Calculate();

				E=E1; if(E==C->Edge) break; continue;
			}

//CString S; S.Format("Flip %d %d\na=%lg %d %d\nb=%lg %d %d",E->A->N,E->B->N,a,E0->A->N,E0->B->N,b,E1->A->N,E1->B->N); ReportError(S);
			z.x=E0->A->X+a*xBA; z.y=E0->A->Y+a*yBA; A=AddVert(z);
			E2=E->Rev->Nxt; E3=E1->Rev->Nxt->Rev;
			if(E2==E3){ /*CString S; S.Format("Complicated case! E = %d %d E2 = %d %d",E->A->N,E->B->N,E2->A->N,E2->B->N);*/ ReportError("Complicated case"); break;}
			xBA=E2->B->X-E2->A->X;
			xDC=E3->B->X-E3->A->X;
			xAC=E2->A->X-E3->A->X;
			yBA=E2->B->Y-E2->A->Y;
			yDC=E3->B->Y-E3->A->Y;
			yAC=E2->A->Y-E3->A->Y;
			c=xBA*yDC-yBA*xDC;
			if(!c){ ReportError("Problem: pressure.cpp 2"); E=E1; Ret=0; goto cleanup; if(E==C->Edge) break; continue;}
			a=(yAC*xDC-xAC*yDC)/c;
			b=-(xAC*yBA-yAC*xBA)/c;
			//if(a<=0||a>1||b<0||b>=1){ E=E1; if(E==C->Edge) break; continue;}
			z.x=E2->A->X+a*xBA; z.y=E2->A->Y+a*yBA; B=AddVert(z);
			if(!E0->Rev->Cell && !E1->Rev->Cell)
			{
				DumpFile(); ReportError("Not yet implemented! -=-"); Ret=0; goto cleanup;
			}
			else
			{	E4=AddSingleEdge(); E4->A=A; E4->B=B; A->Edge=E4;
				E5=AddSingleEdge(); E5->A=B; E5->B=A; B->Edge=E5;
				E4->Rev=E5; E5->Rev=E4;
				E4->Cell=E1->Rev->Cell; E4->Nxt=E3->Rev;
				E5->Cell=E0->Rev->Cell; E5->Nxt=E0->Rev;
				E0->B=A; E0->Rev->A=A;
				E1->A=A; E1->Rev->B=A;
				E0->Nxt=E1; E1->Rev->Nxt=E4;
				E2->A=B; E2->Rev->B=B;
				E3->B=B; E3->Rev->A=B;
				E3->Nxt=E2; E2->Rev->Nxt=E5;
				if(E0->Cell) E0->Cell->Edge=E0;
				if(E2->Cell) E2->Cell->Edge=E2;
				E->A->Edge=0; DeleteVert(E->A);
				E->B->Edge=0; DeleteVert(E->B);
				DeleteSingleEdge(E->Rev);
				DeleteSingleEdge(E);
				E0->Calculate(); E0->Rev->Calculate();
				E1->Calculate(); E1->Rev->Calculate();
				E2->Calculate(); E2->Rev->Calculate();
				E3->Calculate(); E3->Rev->Calculate();
				E4->Calculate(); E5->Calculate();
			}
			E=E1; if(E==C->Edge) break;
		}
	}

	Boo=new bool[Cells.size()];
	for(i=0;i<Cells.size();i++) Boo[i]=Cells[i]->Edge?0:1;
	for(i=0;i<Edges.size();i++) if(Edges[i]->Cell && !Edges[i]->Rev->Cell) Boo[Edges[i]->Cell->In]=1;
	k=0; for(i=0;i<Cells.size();i++) if(Boo[i]) k++;
	CC=new CCell*[k];
	for(i=0,j=0;i<Cells.size();i++) if(Boo[i]){ CC[j]=Cells[i]; j++;}
	for(i=0;i<k;i++) for(j=i+1;j<k;j++) if(!Join(CC[i],CC[j])){ Ret=0; goto cleanup;}
cleanup:
	if(CC) delete[] CC;
	if(Boo) delete[] Boo;
	return Ret;
}

bool Join(CCell*C0,CCell*C1)
{	int i,j,k;
	double a,h,l,x,y,x0,y0,x1,y1,dx,dy;
	bool b0,b1,bb0,bb1;
	XY z;
	CVert *A,*B;
	CCell* C;
	CEdge *E,*EE,*E0,*E1,*E2,*E3,*E4,*E5,*E6,*E7;
	if(!C0->Edge&&!C1->Edge)
	{	x=C1->X-C0->X; y=C1->Y-C0->Y;
		l=sqrt(x*x+y*y); if(l>C0->R+C1->R) return 1;
		if(l<C0->R-C1->R || l<C1->R-C0->R) return 1;
		dx=x/l; dy=y/l;
		a=(l*l+C0->R*C0->R-C1->R*C1->R)/2/l;
		h=sqrt(C0->R*C0->R-a*a);
		x=C0->X+a*dx; y=C0->Y+a*dy;
		z.x=x+h*dy; z.y=y-h*dx; A=AddVert(z);
		z.x=x-h*dy; z.y=y+h*dx; B=AddVert(z);
		E0=AddSingleEdge(); E1=AddSingleEdge();
		E2=AddSingleEdge(); E3=AddSingleEdge();
		E4=AddSingleEdge(); E5=AddSingleEdge();
		E0->A=A; E0->B=B; E0->Rev=E1; E0->Cell=C0; C0->Edge=E0;
		E1->A=B; E1->B=A; E1->Rev=E0; E1->Cell=C1; C1->Edge=E1;
		A->Edge=E0; B->Edge=E1;
		E2->A=B; E2->B=A; E2->Rev=E3; E2->Cell=C0;
		E3->A=A; E3->B=B; E3->Rev=E2; E3->Cell=0;
		E4->A=A; E4->B=B; E4->Rev=E5; E4->Cell=C1;
		E5->A=B; E5->B=A; E5->Rev=E4; E5->Cell=0;
		E0->Nxt=E2; E1->Nxt=E4;
		E2->Nxt=E0; E3->Nxt=E5;
		E4->Nxt=E1; E5->Nxt=E3;
		SetArcs(C0); SetArcs(C1);
		return 1;
	}
	if(!C1->Edge){ C=C0; C0=C1; C1=C;}
	if(!C0->Edge)
	{	EE=C1->Edge;
		while(1)
		{	if(EE->Rev->Cell){ EE=EE->Nxt; if(EE==C1->Edge) break; continue;}
			x=EE->X-C0->X; y=EE->Y-C0->Y;
			l=sqrt(x*x+y*y);
			if(l>C0->R+EE->R || l<C0->R-EE->R || l<EE->R-C0->R){ EE=EE->Nxt; if(EE==C1->Edge) break; continue;}
			dx=x/l; dy=y/l;
			a=(l*l+C0->R*C0->R-EE->R*EE->R)/2/l;
			h=sqrt(C0->R*C0->R-a*a);
			x=C0->X+a*dx; y=C0->Y+a*dy;
			x0=x+h*dy; y0=y-h*dx;
			x1=x-h*dy; y1=y+h*dx;

			b0 = ((x0-EE->A->X)*(EE->B->Y-EE->A->Y)>(EE->B->X-EE->A->X)*(y0-EE->A->Y));
			b1 = ((x1-EE->A->X)*(EE->B->Y-EE->A->Y)>(EE->B->X-EE->A->X)*(y1-EE->A->Y));
			if(EE->Arc<0){ b0=!b0; b1=!b1;}
			if(b0&&b1)
			{	z.x=x0; z.y=y0; A=AddVert(z);
				z.x=x1; z.y=y1; B=AddVert(z);
				E0=AddSingleEdge(); E1=AddSingleEdge();
				E0->A=A; E0->B=B; E0->Rev=E1; E0->Cell=C0; C0->Edge=E0;
				E1->A=B; E1->B=A; E1->Rev=E0; E1->Cell=C1; //C1->Edge=E1;
				A->Edge=E0; B->Edge=E1;
				E2=AddSingleEdge(); E3=AddSingleEdge();
				E2->A=B; E2->B=A; E2->Rev=E3; E2->Cell=C0;
				E3->A=A; E3->B=B; E3->Rev=E2; E3->Cell=0;
				E4=AddSingleEdge(); E5=EE->Rev; E6=AddSingleEdge();
				E4->A=A; E4->B=EE->B; E4->Rev=E5; E4->Cell=C1;
				E6->A=B; E6->B=EE->A; E6->Rev=EE; E6->Cell=0;
				E5->B=A; E5->Rev=E4;
				EE->B=B; EE->Rev=E6;

				E0->Nxt=E2; E1->Nxt=E4;
				E2->Nxt=E0; E3->Nxt=E6;
				E4->Nxt=EE->Nxt;
				E6->Nxt=E5->Nxt;
				E5->Nxt=E3;
				EE->Nxt=E1;

				SetArcs(C0); SetArcs(C1);
				EE=E4;
			}
			else if(b0||b1){ DumpFile(); ReportError("Not yet implemented! ###"); abort();}
			EE=EE->Nxt; if(EE==C1->Edge) break;
		}
		return 1;
	}
	E=C0->Edge;
//return;
	while(1)
	{	if(E->Rev->Cell){ E=E->Nxt; if(E==C0->Edge) break; continue;}
		EE=C1->Edge;

		while(1)
		{	if(EE->Rev->Cell){ EE=EE->Nxt; if(EE==C1->Edge) break; continue;}
			x=EE->X-E->X; y=EE->Y-E->Y;
			l=sqrt(x*x+y*y);
			if(l>E->R+EE->R || l<E->R-EE->R || l<EE->R-E->R){ EE=EE->Nxt; if(EE==C1->Edge) break; continue;}
			dx=x/l; dy=y/l;
			a=(l*l+E->R*E->R-EE->R*EE->R)/2/l;
			h=sqrt(E->R*E->R-a*a);
			x=E->X+a*dx; y=E->Y+a*dy;
			x0=x+h*dy; y0=y-h*dx;
			x1=x-h*dy; y1=y+h*dx;

			b0 = ((x0-E->A->X)*(E->B->Y-E->A->Y)>(E->B->X-E->A->X)*(y0-E->A->Y));
			b1 = ((x1-E->A->X)*(E->B->Y-E->A->Y)>(E->B->X-E->A->X)*(y1-E->A->Y));
			if(E->Arc<0){ b0=!b0; b1=!b1;}
			bb0 = ((x0-EE->A->X)*(EE->B->Y-EE->A->Y)>(EE->B->X-EE->A->X)*(y0-EE->A->Y));
			bb1 = ((x1-EE->A->X)*(EE->B->Y-EE->A->Y)>(EE->B->X-EE->A->X)*(y1-EE->A->Y));
			if(EE->Arc<0){ bb0=!bb0; bb1=!bb1;}
			b0=b0&&bb0; b1=b1&&bb1;

			if(E->A==EE->B && E->B==EE->A){}	// Do nothing!

			else if(E->A==EE->B || E->B==EE->A)
			{	A=(E->A==EE->B)?E->A:E->B;
				if(b0&&b1)
				{	dx=A->X-x0; dy=A->Y-y0; a=dx*dx+dy*dy;
					dx=A->X-x1; dy=A->Y-y1;
					if(a>dx*dx+dy*dy){ A->X=x0; A->Y=y0;} else { A->X=x1; A->Y=y1;}
				}
				else if(b0){ A->X=x0; A->Y=y0;}
				else if(b1){ A->X=x1; A->Y=y1;}
				SetArcs(C0); SetArcs(C1);
			}

			else if(b0&&b1)
			{	z.x=x0; z.y=y0; A=AddVert(z);
				z.x=x1; z.y=y1; B=AddVert(z);
				E0=AddSingleEdge(); E1=AddSingleEdge();
				E0->A=A; E0->B=B; E0->Rev=E1; E0->Cell=C0; //C0->Edge=E0;
				E1->A=B; E1->B=A; E1->Rev=E0; E1->Cell=C1; //C1->Edge=E1;
				A->Edge=E0; B->Edge=E1;
				E2=AddSingleEdge(); E3=E->Rev; E4=AddSingleEdge();
				E2->A=B; E2->B=E->B; E2->Cell=C0;
				E3->B=B; E3->Rev=E2; E2->Rev=E3;
				E4->A=A; E4->B=E->A; E4->Cell=0;
				E->B=A; E4->Rev=E; E->Rev=E4;
				E4->Nxt=E3->Nxt; E2->Nxt=E->Nxt; E->Nxt=E0; E0->Nxt=E2;

				E5=AddSingleEdge(); E6=EE->Rev; E7=AddSingleEdge();
				E5->A=A; E5->B=EE->B; E5->Cell=C1;
				E6->B=A; E6->Rev=E5; E5->Rev=E6;
				E7->A=B; E7->B=EE->A; E7->Cell=0;
				EE->B=B; E7->Rev=EE; EE->Rev=E7;
				E7->Nxt=E6->Nxt; E5->Nxt=EE->Nxt; EE->Nxt=E1; E1->Nxt=E5;
				E3->Nxt=E7; E6->Nxt=E4;
				SetArcs(C0); SetArcs(C1);
				EE=E5;
			}
			else if((b0||b1) && E->A!=EE->A && E->A!=EE->B && E->B!=EE->A && E->B!=EE->B)
			{
				DumpFile();/* CString S; S.Format("Not yet implemented! %d : %d - %d : %d",E->A->N,E->B->N,EE->A->N,EE->B->N);*/ ReportError("Not yet implemented!"); return 0;
			}

			EE=EE->Nxt; if(EE==C1->Edge) break;
		}

		E=E->Nxt; if(E==C0->Edge) break;
	}
	return 1;
}
void printstats(const char*fname)
{
	int i,j,k;
	CCell *C;
	CEdge *E;
	for(i=0;i<15;i++)
	{
		stat[i]=0;
	}
	for(i=0;i<Cells.size();i++)
	{
		C=Cells[i];
		E = C->Edge;
		if(!E)
		{
			stat[0]++;
			C->Count = 0;
		}
		else
		{
			j=0;
			while(1)
			{
				E = E->Nxt;
				j++;
				if(E == C->Edge)
					break;
			}
			if(j<15)
				stat[j]++;
			else
				printf("More than 14 edges: %d\n",C->In);
			C->Count = j;
			switch(j)
			{
			case 5:
				C->Color = 0x00ffff;
				break;
			case 6:
				C->Color = 0xff00ff;
				break;
			case 7:
				C->Color = 0xffff00;
				break;
			default:
				C->Color = 0xffffff;
				break;
			}
		}
	}
	FILE *fp;
	fp=fopen(fname,"a+");
	if(!fp){ ReportError("Cannot open file!"); return;}
	fprintf(fp,"Step %d\t\t",Step);
	for(i=0;i<15;i++)
	{
		fprintf(fp,"%2.2f\t",stat[i]/Cells.size());
	}
	fprintf(fp,"\n");
	fclose(fp);
}
