# Supplementary material for: Mechanical Model of Geometric Cell and Topological Algorithm for Cell Dynamics from Single-Cell to Formation of Monolayered Tissues with Pattern
Source: PLoS One. 2015 May 14;10(5):e0126484. doi: 10.1371/journal.pone.0126484 (PMC4431879; doi:10.1371/journal.pone.0126484)
Supplement: S1 Software — (ZIP) [file pone.0126484.s009.zip › code4cellmodel/Windows/readwrite.cpp]

#include <vector>
#include <io.h>
#include <fcntl.h>
#include <sys/stat.h>
#include "cell.h"
#include "cells.h"

using namespace std;
int Step=0;
int Option=0;

static char buff[1000];

extern std::vector<CVert*>Verts;
extern std::vector<CEdge*>Edges;
extern std::vector<CCell*>Cells;

#define NUM(a) a?a->In+1:0
// Reading Input File
bool ReadFile(const char*fname)
{	int i,j,k,m,nv,nc,ne,a,b,c,d,e,f;
	double x,y,r,v;
	long l;
	FILE *fp;
	CVert *V;
	CEdge *E;
	CCell *C;
	////////////////////////////////////////////////////////////////////////////////////////////////////
	// Going to the Last Step in the input File Recording Step #, # of Vertices, # of edges & # of Cells
	///////////////////////////////////////////////////////////////////////////////////////////////////
	if(!(fp=fopen(fname,"rb"))) return 0;
	l=0; nv=0; ne=0; nc=0;
	while(fscanf(fp,"%[^\n]",buff)!=EOF)
	{	fscanf(fp,"\n");
		if(4==sscanf(buff,"Step: %d Verts: %d Edges: %d Cells: %d",&i,&j,&k,&m))
		{	l=ftell(fp); Step=i; nv=j; ne=k; nc=m;
		}
	}
	///////////////////////////////////////////////////////////////////////////////////////////////////
	// Allocating memory for All the vertices, Edges & Cells
	///////////////////////////////////////////////////////////////////////////////////////////////////
	if(!nc){ fclose(fp); return 0;}
	fseek(fp,l,SEEK_SET);
	for(i=0;i<nv;i++){ V=new CVert; V->In=i; Verts.push_back(V);}
	for(i=0;i<ne;i++){ E=new CEdge; E->In=i; Edges.push_back(E);}
	for(i=0;i<nc;i++){ C=new CCell; C->In=i; Cells.push_back(C);}

	///////////////////////////////////////////////////////////////////////////////////////////////////
	// Storing All the vertices, Edges & Cells in their respective vectors
	///////////////////////////////////////////////////////////////////////////////////////////////////
	CCell::Xmin = 0;
	CCell::Xmax = 0;
	while(fscanf(fp,"%[^\n]",buff)!=EOF)
	{	fscanf(fp,"\n");
		if(5==sscanf(buff,"Vert: %d X: %lg Y: %lg N: %d Edge: %d",&k,&x,&y,&a,&e))
		{	k--;
			Verts[k]->X=x; Verts[k]->Y=y; Verts[k]->N=a;
			Verts[k]->Edge=e?Edges[e-1]:0; // If edge is not present store 0 ? when does this happen?
			if(CVert::Count<=a) CVert::Count=a+1;
		}
		if(7==sscanf(buff,"Edge: %d A: %d B: %d Rev: %d Nxt: %d Cell: %d Arc: %lg",&k,&a,&b,&c,&d,&e,&x))
		{	k--;
			Edges[k]->A=Verts[a-1]; Edges[k]->B=Verts[b-1]; Edges[k]->Arc=x;
			Edges[k]->Rev=Edges[c-1]; Edges[k]->Nxt=Edges[d-1];
			Edges[k]->Cell=e?Cells[e-1]:0; // If cell is not present store 0 ? when does this happen?
		}
		if(8==sscanf(buff,"Cell: %d X: %lg Y: %lg R: %lg Vol: %lg Edge: %d Color: %x Conc: %d",&k,&x,&y,&r,&v,&e,&a,&f))
		{	k--;
			Cells[k]->X=x; Cells[k]->Y=y; Cells[k]->R=r;
			Cells[k]->Vol=v; Cells[k]->Edge=e?Edges[e-1]:0;// If edge is not present store 0 ? when does this happen?
			Cells[k]->P=0; 
			Cells[k]->Color=a;//RGB(255,255,250); hammad
/*			if(a == 0xff0000)
			{
				a = (rand()%255);
				Cells[k]->Color = 16776960 + a;
			}*/
			/*if(a != 0x000000)
				Cells[k]->Color = 0xffffff;*/

			Cells[k]->Count = 3; // hammad
			if ( x < CCell::Xmin )
				CCell::Xmin = x;
			if ( x > CCell::Xmax )
				CCell::Xmax = x;
			Cells[k]->Conc = f;
			Cells[k]->field = -1;
		}
	}
	for(i=0;i<Edges.size();i++) Edges[i]->Calculate();
	fclose(fp); return 1;
}

void DumpFile()
{	int i,k;
	FILE *fp;
	char fname[100];
	k=-1;
	for(i=0;k==-1;i++)
	{	sprintf(fname,"-dump%03d.txt",i);
		k=open(fname,_O_CREAT|_O_EXCL|_O_TEXT|_O_WRONLY,_S_IREAD | _S_IWRITE);
	}
	close(k);
	fp=fopen(fname,"w");
	if(!fp){ ReportError("Cannot open file!"); return;}
	fprintf(fp,"Step: %d\tVerts: %d\tEdges: %d\tCells: %d\n",Step,Verts.size(),Edges.size(),Cells.size());
	for(i=0;i<Verts.size();i++)
		fprintf(fp,"Vert: %d\tX: %lg\tY: %lg\tN: %d\tEdge: %d\n",
		i+1,Verts[i]->X,Verts[i]->Y,Verts[i]->N,NUM(Verts[i]->Edge));
	for(i=0;i<Edges.size();i++){ CEdge*E; E=Edges[i];
		fprintf(fp,"Edge: %d\tA: %d\tB: %d\tRev: %d\tNxt: %d\tCell: %d\tArc: %lg\n",
		i+1,NUM(Edges[i]->A),NUM(Edges[i]->B),NUM(Edges[i]->Rev),NUM(Edges[i]->Nxt),NUM(Edges[i]->Cell),Edges[i]->Arc);
		}
	for(i=0;i<Cells.size();i++)
		fprintf(fp,"Cell: %d\tX: %lg\tY: %lg\tR: %lg\tVol: %lg\tEdge: %d\tColor: %06x\n",
		i+1,Cells[i]->X,Cells[i]->Y,Cells[i]->R,Cells[i]->Vol,NUM(Cells[i]->Edge),Cells[i]->Color);
	fclose(fp);
}

void ReportError(const char*s){ fprintf(stderr,"%s\n",s);}

void WriteFile(const char*fname)
{	int i;
	FILE *fp;
	fp=fopen(fname,"a+");
	if(!fp){ ReportError("Cannot open file!"); return;}
	fprintf(fp,"Step: %d\tVerts: %d\tEdges: %d\tCells: %d\n",Step,Verts.size(),Edges.size(),Cells.size());
	for(i=0;i<Verts.size();i++)
		fprintf(fp,"Vert: %d\tX: %lg\tY: %lg\tN: %d\tEdge: %d\n",
		i+1,Verts[i]->X,Verts[i]->Y,Verts[i]->N,NUM(Verts[i]->Edge));
	for(i=0;i<Edges.size();i++){ CEdge*E; E=Edges[i];
		fprintf(fp,"Edge: %d\tA: %d\tB: %d\tRev: %d\tNxt: %d\tCell: %d\tArc: %lg\n",
		i+1,NUM(Edges[i]->A),NUM(Edges[i]->B),NUM(Edges[i]->Rev),NUM(Edges[i]->Nxt),NUM(Edges[i]->Cell),Edges[i]->Arc);
		}
	for(i=0;i<Cells.size();i++)
		fprintf(fp,"Cell: %d\tX: %lg\tY: %lg\tR: %lg\tVol: %lg\tEdge: %d\tColor: %06x\tConc: %d\n",
		i+1,Cells[i]->X,Cells[i]->Y,Cells[i]->R,Cells[i]->Vol,NUM(Cells[i]->Edge),Cells[i]->Color,Cells[i]->Conc);
	fclose(fp);
}
///////////////////////////////////////////////////////////////////////////////////////////////////
//	Make a copy of the data structure
///////////////////////////////////////////////////////////////////////////////////////////////////
void Duplicate(std::vector<CVert*>&VV0,std::vector<CEdge*>&EE0,std::vector<CCell*>&CC0,std::vector<CVert*>&VV1,std::vector<CEdge*>&EE1,std::vector<CCell*>&CC1)
{	int i;
	CVert *V;
	CEdge *E;
	CCell *C;
///////////////////////////////////////////////////////////////////////////////////////////////////
// Deleting previous temporary vertices, edges and cells
///////////////////////////////////////////////////////////////////////////////////////////////////
	for(i=0;i<VV1.size();i++) delete VV1[i];
	for(i=0;i<EE1.size();i++) delete EE1[i];
	for(i=0;i<CC1.size();i++) delete CC1[i];
	VV1.clear(); EE1.clear(); CC1.clear();
///////////////////////////////////////////////////////////////////////////////////////////////////
//  Duplicating the data set
///////////////////////////////////////////////////////////////////////////////////////////////////
	for(i=0;i<VV0.size();i++)
	{	V=new CVert;
		V->N=VV0[i]->N;
		V->X=VV0[i]->X;
		V->Y=VV0[i]->Y;
		V->dX=VV0[i]->dX;
		V->dY=VV0[i]->dY;
		V->In=i; VV1.push_back(V);
	}
	for(i=0;i<EE0.size();i++)
	{	E=new CEdge;
		E->X=EE0[i]->X;
		E->Y=EE0[i]->Y;
		E->R=EE0[i]->R;
		E->Arc=EE0[i]->Arc;
		E->Sin=EE0[i]->Sin;
		E->Cos=EE0[i]->Cos;
		E->Len=EE0[i]->Len;
		E->eX=EE0[i]->eX;
		E->eY=EE0[i]->eY;
		E->In=i; EE1.push_back(E);
	}
	for(i=0;i<CC0.size();i++)
	{	C=new CCell;
		C->X=CC0[i]->X;
		C->Y=CC0[i]->Y;
		C->dX=CC0[i]->dX;
		C->dY=CC0[i]->dY;
		C->R=CC0[i]->R;
		C->P=CC0[i]->P;
		C->State=CC0[i]->State;
		C->Count=CC0[i]->Count;
		C->Color=CC0[i]->Color;
		C->Vol=CC0[i]->Vol;
		C->In=i; CC1.push_back(C);
	}
	for(i=0;i<VV1.size();i++)
	{	VV1[i]->Edge=VV0[i]->Edge ? EE1[VV0[i]->Edge->In] : 0; // If Original vertex does not have an edge assign 0
	}
	// Assigning pointers here ... cannot do it before because the object that it points to might not exist at that point
	for(i=0;i<EE1.size();i++)
	{	EE1[i]->Rev=EE1[EE0[i]->Rev->In];
		EE1[i]->Nxt=EE1[EE0[i]->Nxt->In];
		EE1[i]->A=VV1[EE0[i]->A->In];
		EE1[i]->B=VV1[EE0[i]->B->In];
		EE1[i]->Cell=EE0[i]->Cell ? CC1[EE0[i]->Cell->In] : 0; // If Original edge does not have a cell assign 0
	}
	for(i=0;i<CC1.size();i++)
	{	CC1[i]->Edge=CC0[i]->Edge ? EE1[CC0[i]->Edge->In] : 0; // If Original cell does not have an edge assign 0
	}
}
